# Supplementary material for: Variations in greenhouse gas emissions of individual diets: Associations between the greenhouse gas emissions and nutrient intake in the United Kingdom
Source: PLoS One. 2021 Nov 23;16(11):e0259418. doi: 10.1371/journal.pone.0259418 (PMC8610494; doi:10.1371/journal.pone.0259418)
Supplement: S1 Appendix — (XLSX) [file pone.0259418.s002.xlsx]

## Sheet: Sheet1
S1 Appendix - Summary of key references containing greenhouse gas (GHG) emissions values
Reference	No. Foods	GHG emissions units	Method	Process boundary	Gaps
Drewnowski, A., Rehm, C.D., Martin, A., Verger, E.O., Voinnesson, M. and Imbert, P., Energy and nutrient density of foods in relation to their carbon footprint. The American journal of clinical nutrition, 2015. 101(1), pp.184-191.	483	CO2 equivalent/100g and 100kcal	Attributional LCA following the International Organisation for Standardisation 14040-44 and the French regulation BP X 30-323	Point of consumer choice (retail)	Fresh produce - fruit and veg is exclusively frozen/canned/processed
Clune S, Crossin E, Verghese K. Systematic review of greenhouse gas emissions for different fresh food categories. Journal of Cleaner Production 2017; 140: 766-83.	168	CO2 equivalent/functional unit	International EPD system based on ISO 14025 and EN 15804	RDC*	Processed foods
Audsley, E., Brander, M., Chatterton, J.C., Murphy-Bokern, D., Webster, C. and Williams, A.G., How low can we go? An assessment of greenhouse gas emissions from the UK food system and the scope reduction by 2050. Report for the WWF and Food Climate Research Network. 2010.	99	CO2 equivalent per tonne of commodity production	LCA values converted into Global Warming Potential (GWP) on a 100 year time horizon using IPCC conversion factors	RDC*	Processed foods
Green R, Milner J, Dangour AD, Haines A, Chalabi Z, Markandya A et al. The potential to reduce greenhouse gas emissions in the UK through healthy and realistic dietary change. Climatic Change 2015; 129(1-2): 253-65.	130	kg CO2 equivalent/kg consumed	Calculated using LCA data from the literature. Where GHG emissionss did not go beyond the RDC, values for the remainder of the food life cycle, up to and including consumer wastage, was estimated using the literature	Full life cycle including consumer waste
Murakami K, Livingstone MBE. Greenhouse gas emissions of self-selected diets in the UK and their association with diet quality: is energy under-reporting a problem? Nutrition journal 2018; 17(1): 27.	133	kg CO2 equivalent/kg consumed	GHG emissions values taken from Green et al. 2015	Full life cycle including consumer waste.
Poore J, Nemecek T. Reducing food’s environmental impacts through producers and consumers. Science 2018; 360(6392): 987-92.	53	kg CO2 equivalent/kg or l consumed	GHG estimates gathered from large systematic review. Each observation was weighted by the share of national production it represented, and each country by its share of global production	Point of consumer choice (retail)	Processed and composite foods
Springmann M, Wiebe K, Mason-D'Croz D, Sulser TB, Rayner M, Scarborough P. Health and nutritional aspects of sustainable diet strategies and their association with environmental impacts: a global modelling analysis with country-level detail. The Lancet Planetary Health 2018; 2(10): e451-e61.	26	kg CO2 equivalent/kg consumed	GHG emissionss taken from the literature.	End of production	Processed and composite foods
* In the UK the Regional Distribution Centre (RDC) excludes processing, retail, household use and waste.
