# Supplementary material for: Variations in greenhouse gas emissions of individual diets: Associations between the greenhouse gas emissions and nutrient intake in the United Kingdom
Source: PLoS One. 2021 Nov 23;16(11):e0259418. doi: 10.1371/journal.pone.0259418 (PMC8610494; doi:10.1371/journal.pone.0259418)
Supplement: S2 Appendix — (XLSX) [file pone.0259418.s003.xlsx]

## Sheet: Sheet1
S2 Appendix - References listed in key papers used to derive greenhouse gas (GHG) emissions values
Reference	Drewnowski et al. 2014	Clune et al. 2017	Audsley et al. 2010	Green et al. 2015	Murakami & Livingstone, 2018	Poore et al. 2018	Springmann et al. 2018
Audsley, E., M. Brander, J. Chatterton, D. Murphy-Bokern, C. Webster and A. Williams. 2009. How Low Can We Go? An Assessment of Greenhouse Gas Emissions from the UK food System and the Scope to Reduce them by 2050. FCRN-WWF-UK.		x	N/A	x
Green R, Milner J, Dangour AD, Haines A, Chalabi Z, Markandya A, et al. The potential to reduce greenhouse gas emissions in the UK through healthy and realistic dietary change. Clim Chang. 2015;129:253–65.				N/A	x
Casino Group (2012)	x
Abeliotis, K., V. Detsis and C. Pappia (2013). "Life cycle assessment of bean production in the Prespa National Park, Greece." Journal of Cleaner Production 41(0): 89-96.		x				x
Achten, W. M., & van Acker, K. (2016). EU‐Average Impacts of Wheat Production: A Meta‐Analysis of Life Cycle Assessments. Journal of Industrial Ecology, 20(1), 132-144.						x
Achten, W. M., Vandenbempt, P., Almeida, J., Mathijs, E., & Muys, B. (2010). Life cycle assessment of a palm oil system with simultaneous production of biodiesel and cooking oil in Cameroon. Environmental science & technology, 44(12), 4809-4815.						x
Acreche, M. M., & Valeiro, A. H. (2013). Greenhouse gasses emissions and energy balances of a non-vertically integrated sugar and ethanol supply chain: a case study in Argentina. Energy, 54, 146-154.						x
Adom, F., Maes, A., Workman, C., Clayton-Nierderman, Z., Thoma, G., & Shonnard, D. (2012). Regional carbon footprint analysis of dairy feeds for milk production in the USA. The International Journal of Life Cycle Assessment, 17(5), 520-534.						x
Afrane, G., Arvidsson, R., Baumann, H., Borg, J., Keller, E., Milà i Canals, L., & Selmer, J. K. (2013). A product chain organisation study of certified cocoa supply. In 6th International Conference on Life Cycle Management, LCM2013, 25-28 August 2013, Göteborg.						x
Aguilera, E., Guzmán, G., & Alonso, A. (2015a). Greenhouse gas emissions from conventional and organic cropping systems in Spain. I. Herbaceous crops. Agronomy for Sustainable Development, 35(2), 713-724.						x
Aguilera, E., Guzmán, G., & Alonso, A. (2015b). Greenhouse gas emissions from conventional and organic cropping systems in Spain. II. Fruit tree orchards. Agronomy for Sustainable Development, 35(2), 725-737.						x
Aguirre-Villegas, H. A., T. H. Passos-Fonseca, D. J. Reinemann, L. E. Armentano, M. A. Wattiaux, V. E. Cabrera, J. M. Norman and R. Larson (2015). "Green cheese: Partial life cycle assessment of greenhouse gas emissions and energy intensity of integrated dairy production and bioenergy systems." Journal of Dairy Science 98(3): 1571-1592.		x
Aguirre-Villegas, H., S. Kraatz, F. Milani, A. Newenhouse, T. Passos-Fonseca and D. Reinemann (2011). The carbon footprit of cheese. Wisconsin, Cooperative Extension Publishing.		x				x
Alaphilippe, A., Boissy, J., Simon, S., & Godard, C. (2016). Environmental impact of intensive versus semi-extensive apple orchards: use of a specific methodological framework for Life Cycle Assessments (LCA) in perennial crops. Journal of Cleaner Production, 127, 555-561.						x
Alaphilippe, A., J. Boissy, S. Simon and C. Godard (2014). Using of the LCA methodological framework in perennial crops: Comparison of two contrasted European apple orchards Proceedings of the 9th International Conference on Life Cycle Assessment in the Agri-Food Sector. San Francisco: 853-857.		x				x
Alaphilippe, A., Simon, S., Brun, L., Hayer, F., Gaillard, G. (2013). Life cycle analysis reveals higher agroecological benefits of organic and low-input apple production. Agronomy and Sustainable Development, 33, 581-592.						x
Alemu, A. W., Ominski, K. H., Tenuta, M., Amiro, B. D., & Kebreab, E. (2016). Evaluation of greenhouse gas emissions from hog manure application in a Canadian cow–calf production system using whole-farm models. Animal Production Science, 56(10), 1722-1737.						x
Almeida, J. W., B. Achten, B. Verbist and B. Muys (2012). Carbon footprint and energy use of different options for greenhouse tomato production. 8th International Conference on Life Cycle Assessment in the Agri-Food Sector (LCA Food 2012). Saint Malo, France. Rennes.		x
Andersson, K. (2000). "LCA of food products and production systems." The International Journal of Life Cycle Assessment 5(4): 239-248.		x
Andrade, H., Segura, M., Canal, D. S., Feria, M., Alvarado, J., Marín, L., ... & Gómez, M. (2014). The carbon footprint of coffee production chains in Tolima, Colombia. Sustainable Agroecosystems in Climate Change Mitigation. Wageningen Academic Publisher, 53-65.						x
Anton, A., J. I. Montero, P. Munoz and F. Castells (2005). "LCA and tomato production in Mediterranean greenhouses." International Journal of Agricultural Resources, Governance and Ecology 4(2): 102-112.		x
Antón, A., Torrellas, M., Montero, J. I., Ruijs, M., Vermeulen, P., & Stanghellini, C. (2010). Environmental Impact Assessment of Dutch Tomato Crop Production in a Venlo Glasshouse. In XXVIII International Horticultural Congress on Science and Horticulture for People (IHC2010): International Symposium on 927 (p. 781-791).						x
Apolio. (2010). EPD - Olio Extra Vergine Di Oliva "Denocciolato". Available at: <http://gryphon.environdec.com/data/files/6/8574/epd346it.pdf> Accessed 01/01/2017.						x
Archer, D. W., & Halvorson, A. D. (2010). Greenhouse gas mitigation economics for irrigated cropping systems in northeastern Colorado. Soil Science Society of America Journal, 74(2), 446-452.						x
Arroyo, J., Fortun-Lamothe, L., Auvergne, A., Dubois, J. P., Lavigne, F., Bijja, M., & Aubin, J. (2013). Environmental influence of maize substitution by sorghum and diet presentation on goose foie gras production. Journal of Cleaner Production, 59, 51-62.						x
Arsenault, N., Tyedmers, P., & Fredeen, A. (2009). Comparing the environmental impacts of pasture-based and confinement-based dairy systems in Nova Scotia (Canada) using life cycle assessment. International Journal of Agricultural Sustainability, 7(1), 19-41.						x
Aryal, J. P., Sapkota, T. B., Jat, M. L., & Bishnoi, D. K. (2015). On-Farm Economic and Environmental Impact of Zero-Tillage Wheat: a Case of North-West India. Experimental Agriculture, 51(01), 1-16.						x
Assomela (2012). "Dichiarazione Ambientale di Prodotto Mele Italiane, Registration number: S-P-00369." Retrieved 02/02/2015, 2015, from http://gryphon.environdec.com/data/files/6/9833/epd369it_2014.pdf.		x
Assoproli Bari. (2014). The first EPD food system certificate Environmental Product Declaration for oasis extra virgin olive oil packaged in glass bottles of 0.5l. Available at: <http://gryphon.environdec.com/data/files/6/8781/epd367en_rev4.pdf>. Accessed 01/01/2017.						x
Astier, M., Merlín-Uribe, Y., Villamil-Echeverri, L., Garciarreal, A., Gavito, M. E., & Masera, O. R. (2014). Energy balance and greenhouse gas emissions in organic and conventional avocado orchards in Mexico. Ecological Indicators, 43, 281-287.						x
Astudillo, M. F., Thalwitz, G., & Vollrath, F. (2015). Modern analysis of an ancient integrated farming arrangement: life cycle assessment of a mulberry dyke and pond system. The International Journal of Life Cycle Assessment, 20(10), 1387-1398.						x
Aubin, J., E. Papatryphon, H. M. G. van der Werf and S. Chatzifotis (2009). "Assessment of the environmental impact of carnivorous finfish production systems using life cycle assessment." Journal of Cleaner Production 17(3): 354-361.		x				x
Aubin, J., E. Papatryphon, H. M. G. Van der Werf, J. Petit and Y. M. Morvan (2006). "Characterisation of the environmental impact of a turbot (Scophthalmus maximus) re-circulating production system using Life Cycle Assessment." Aquaculture 261(4): 1259-1268.		x
Audsley, E. and M. Wilkinson (2012). Using a model-based LCA to explore options for reducing national greenhouse gas emissions from crop and livestock production system. 8th International Conference on Life Cycle Assessment in the Agri-Food Sector (LCA Food 2012). Saint Malo, France. Rennes, France.		x
Australian Life Cycle Assessment Society. (ALCAS). (2012). AusLCI – The Australian life cycle inventory database initiative. Available at: <http://www.alcas.asn.au/auslci>. Accessed 01/01/2017.						x
Avadí, A., Pelletier, N., Aubin, J., Ralite, S., Núñez, J., & Fréon, P. (2015). Comparative environmental performance of artisanal and commercial feed use in Peruvian freshwater aquaculture. Aquaculture, 435, 52-66.						x
Avraamides, M., & Fatta, D. (2006). Life Cycle Assessment (LCA) as a Decision Support Tool (DST) for the ecoproduction of olive oil - TASK 3.2 Implementation of Life Cycle Inventory in Lythrodontas region of Cyprus. University of Cyprus.						x
Ayer, N. W. and P. H. Tyedmers (2009). "Assessing alternative aquaculture technologies: life cycle assessment of salmonid culture systems in Canada." Journal of Cleaner Production 17(3): 362-373.		x
Bakhtiari, A.A., Hematian, A., Moradipour, M. (2015). Energy, economic and GHG emissions analysis of potato production. Journal of Biodiversity and Environmental Sciences, 6(2), 398-406.						x
Bartl, K., C. A. Gómez and T. Nemecek (2011). "Life cycle assessment of milk produced in two smallholder dairy systems in the highlands and the coast of Peru." Journal of Cleaner Production 19(13): 1494-1505.		x				x
Bartl, K., Verones, F., & Hellweg, S. (2012). Life cycle assessment based evaluation of regional impacts from agricultural production at the Peruvian coast. Environmental science & technology, 46(18), 9872-9880.						x
Bartocci, P., Fantozzi, P., & Fantozzi, F. (2017). Environmental impact of Sagrantino and Grechetto grapes cultivation for wine and vinegar production in central Italy. Journal of Cleaner Production, 140, 569-580.						x
Barton, L., Thamo, T., Engelbrecht, D., & Biswas, W. K. (2014). Does growing grain legumes or applying lime cost effectively lower greenhouse gas emissions from wheat production in a semi-arid climate? Journal of Cleaner Production, 83, 194-203.						x
Bartzas, G., Zaharaki, D., & Komnitsas, K. (2015). Life cycle assessment of open field and greenhouse cultivation of lettuce and barley. Information Processing in Agriculture, 2(3), 191-207.						x
Bartzas, G., Zaharaki, D., & Komnitsas, K. (2016). Life cycle analysis of pistachio production in Greece. Available at: <http://uest.ntua.gr/cyprus2016/proceedings/pdf/Komnitsas_Lifecycle_analysis_pistachio_production_Greece.pdf>. Accessed 01/01/2017.						x
Basarab, J., Baron, V., López-Campos, Ó., Aalhus, J., Haugen-Kozyra, K., & Okine, E. (2012). Greenhouse gas emissions from calf-and yearling-fed beef production systems, with and without the use of growth promotants. Animals, 2(2), 195-220.						x
Basset-Mens, C. and H. M. G. van der Werf (2005). "Scenario-based environmental assessment of farming systems: the case of pig production in France." Agriculture, Ecosystems & Environment 105(1‚Äì2): 127-144.		x				x
Basset-Mens, C., H. Vannière, D. Grasselly, H. Heitz, A. Braun, S. Payen and P. Koch (2014). Environmental impacts of imported versus locally-grown fruits for the French market as part of the AGRIBALYSE® program. Proceedings of the 9th International Conference on Life Cycle Assessment in the Agri-Food Sector. San Francisco: 78-87.		x				x
Basset-Mens, C., McLaren, S., Ledgard, S., 2007. Exploring a comparative advantage for New Zealand cheese in terms of environmental performance, Book of Proceedings 5th International Conference LCA in Food. The Swedish Institute for Food and Biotechnology, Sweden, pp. 84–87.		x				x
Basset-Mens, C., S. Ledgard and M. Boyes (2009). "Eco-efficiency of intensification scenarios for milk production in New Zealand." Ecological Economics 68(6): 1615-1625.		x				x
Battini, F., Agostini, A., Boulamanti, A. K., Giuntoli, J., & Amaducci, S. (2014). Mitigating the environmental impacts of milk production via anaerobic digestion of manure: Case study of a dairy farm in the Po Valley. Science of the Total Environment, 481, 196-208.						x
Baumgartner, D.U., L. de Baan, T. Nemecek (2008) European Grain Legumes - Environment-Friendly Animal Feed. Life Cycle Assessment of Pork, Chicken Meat, Egg, and Milk Production, WP2.2: Environmental Analysis of the Feed Chain, Final Report, Agroscope Reckenholz-Tänikon Research Station ART		x				x
Bautista, E.G., Saito, M. (2015). Greenhouse gas emissions from rice production in the Philippines based on life-cycle inventory analysis. Journal of Food, Agriculture & Environment, 13(1), 139-144.						x
Bava, L., M. Guerci, A. Sandrucci, A. Tamburini and M. Zucali (2012). Environmental impact and social attributes of small and large scale dairy farms. 8th International Conference on Life Cycle Assessment in the Agri-Food Sector (LCA Food 2012). Saint Malo, France. Rennes.		x				x
Bava, L., Sandrucci, A., Zucali, M., Guerci, M., & Tamburini, A. (2014). How can farming intensification affect the environmental impact of milk production?. Journal of dairy science, 97(7), 4579-4593.						x
Bava, L., Zucali, M., Sandrucci, A., & Tamburini, A. (2017). Environmental impact of the typical heavy pig production in Italy. Journal of Cleaner Production, 140, 685-691.						x
Beauchemin, K. A., H. H. Janzen, S. M. Little, T. A. McAllister and S. M. McGinn (2011). "Mitigation of greenhouse gas emissions from beef production in western Canada – Evaluation using farm-based life cycle assessment." Animal Feed Science and Technology 166: 663-677.		x				x
Beccali, M., M. Cellura, M. ludicello and M. Mistretta (2009). "Resource consumption and environmental impacts of the agroffod sector: life cycle assessment of italian citrus-based products." Environmental Management 43(4): 707-724		x
Begley, R. (2009). Comparative carbon footprint for kangaroo products PRJ-002352. Summary in New Animal Products: RIRDC Completed Projects in 2008- 2009 and Research in Progress as at June 2009. P. McInnes. Canberra, ￼￼￼￼￼￼￼￼￼￼￼￼￼￼￼￼￼￼￼￼￼￼￼￼￼￼￼￼￼￼￼￼￼￼￼￼￼￼￼￼￼￼Rural Industries Research and Development Corporation.		x
Belflower, J. B., J. K. Bernard, D. K. Gattie, D. W. Hancock, L. M. Risse and C. Alan Rotz (2012). "A case study of the potential environmental impacts of different dairy production systems in Georgia." Agricultural Systems 108(0): 84-93.		x
Bell, M. J., R. J. Eckard and B. R. Cullen (2012). "The effect of future climate scenarios on the balance between productivity and greenhouse gas emissions from sheep grazing systems." Livestock Science 147(1–3): 126-138.		x				x
Benatti, L., B. Biolatti, S. Cinotti, C. Federici, C. Montanari, Kees, d. Roest, D. Rama, N. Brina, S. Daga, V. Mazzini, M. Zuchi, M. Marino and S. Pignatelli (2013). The sustainability of beef to coop market. Italy, coop.		x
Bengtsson, J. and J. Seddon (2013). "Cradle to retailer or quick service restaurant gate life cycle assessment of chicken products in Australia." Journal of Cleaner Production 41(0): 291-300.		x				x
Berlin, J. (2002). "Environmental life cycle assessment (LCA) of Swedish semi-hard cheese." International Dairy Journal 12(11): 939-953.		x				x
Berlin, J., U. Sonesson and A.-M. Tillman (2008). "Product Chain Actors' Potential for Greening the Product Life Cycle." Journal of Industrial Ecology 12(1): 95-110.		x
Berners-Lee, M., C. Hoolohan, H. Cammack and C. N. Hewitt (2012). "The relative greenhouse gas impacts of realistic dietary choices." Energy Policy 43(0): 184-190.		x		x
Bernesson, S., Nilsson, D., & Hansson, P. A. (2004). A limited LCA comparing large-and small-scale production of rape methyl ester (RME) under Swedish conditions. Biomass and bioenergy, 26(6), 545-559.						x
Bernesson, S., Nilsson, D., & Hansson, P. A. (2006). A limited LCA comparing large-and small-scale production of ethanol for heavy engines under Swedish conditions. Biomass and Bioenergy, 30(1), 46-57.						x
Bessou, C., Basset-Mens, C., Latunussa, C., Vélu, A., Heitz, H., Vannière, H., & Caliman, J. P. (2016). Partial modelling of the perennial crop cycle misleads LCA results in two contrasted case studies. The International Journal of Life Cycle Assessment, 21(3), 297-310.						x
Beuchelt, T. D., Villa, C. T. C., Göhring, L., Rodríguez, V. M. H., Hellin, J., Sonder, K., & Erenstein, O. (2015). Social and income trade-offs of conservation agriculture practices on crop residue use in Mexico's central highlands. Agricultural Systems, 134, 61-75.						x
Biswas, W. K., J. Graham, K. Kelly and M. B. John (2010). "Global warming contributions from wheat, sheep meat and wool production in Victoria, Australia – a life cycle assessment." Journal of Cleaner Production 18(14): 1386-1392.		x				x
Biswas, W. K., L. Barton and D. Carter (2008). "Global warming potential of wheat production in Western Australia: a life cycle assessment." Water and Environment Journal 22(3): 206-216.		x				x
Blanke, M. and F. Schaefer (2012). Application of PAS 2050-1 supplementary requirements for horticultural products: carbon footprint of pumpkin and asparagus. 8th International Conference on Life Cycle Assessment in the Agri-Food Sector (LCA Food 2012). Saint Malo, France. Rennes.		x
Blengini, G. A. and M. Busto (2009). "The life cycle of rice: LCA of alternative agri-food chain management systems in Vercelli (Italy)." Journal of Environmental Management 90(3): 1512-1522.		x				x
Blonk, H., A. Kool, B. Luske and S. d. Waart (2008). Environmental effects of protein-rich food products in the Netherlands Consequences of animal protein substitutes Gouda, Blonk Milieuadvies.		x				x
Blonk, H., A. Kool, B. Luske, T. Ponsioen and J. Scholten (2010). Methodology for assessing carbon footprints of horticultural products A study of methodological issues and solutions for the development of the Dutch carbon footprint protocol for horticultural product, Blonk Milieu Advies BV.		x				x
BMZ Federal Ministry for Economic Cooperation and Development. (2014). The Ecological Footprint of Cassava and Maize Post-Harvest-Losses in Nigeria: A Life Cycle Assessment. Available at: <https://www.giz.de/fachexpertise/downloads/giz2013-en-report-food-loss-of-maize-and-cassava.pdf>. Accessed: 01/01/2017.						x
Boissy, J., Aubin, J., Drissi, A., van der Werf, H. M., Bell, G. J., Kaushik, S. J. (2011). Environmental impacts of plant-based salmonid diets at feed and farm scales. Aquaculture, 321(1), 61-70.						x
Bojacá, C. R., Wyckhuys, K. A., & Schrevens, E. (2014). Life cycle assessment of Colombian greenhouse tomato production based on farmer-level survey data. Journal of Cleaner Production, 69, 26-33.						x
Bonesmo, H., K. A. Beauchemin, O. M. Harstad and A. O. Skjelvåg (2013). "Greenhouse gas emission intensities of grass silage based dairy and beef production: A systems analysis of Norwegian farms." Livestock Science 152(2–3): 239-252.		x
Bonesmo, H., Skjelvåg, A. O., Janzen, H. H., Klakegg, O., & Tveito, O. E. (2012). Greenhouse gas emission intensities and economic efficiency in crop production: A systems analysis of 95 farms. Agricultural Systems, 110, 142-151.						x
Borg, J., Selmer, J. K. (2012). From Ghana to Magnum Ice Cream: Tracking Down the Organisation of Sustainable Cocoa Product Chains. ESA report 2012:14, Environmental Systems Analysis, Chalmers, Göteborg.						x
Borzęcka-Walker, M., Faber, A., Pudełko, R., Kozyra, J., Syp, A., & Borek, R. (2011). Life cycle assessment (LCA) of crops for energy production. Journal of Food, Agriculture & Environment, 9(3&4), 698-700.						x
Borzęcka-Walker, M., Faber, A., SYP, A., & PUDELKO, R. (2013). Greenhouse gas emissions from rape seed cultivation for FAME production in Poland. Journal of Food, Agriculture & Environment, 11(1), 1064-1068.						x
Bos, J. F., de Haan, J., Sukkel, W., & Schils, R. L. (2014). Energy use and greenhouse gas emissions in organic and conventional farming systems in the Netherlands. NJAS-Wageningen Journal of Life Sciences, 68, 61-70.						x
Bosco, S., Di Bene, C., Galli, M., Remorini, D., Massai, R., & Bonari, E. (2011). Greenhouse gas emissions in the agricultural phase of wine production in the Maremma rural district in Tuscany, Italy. Italian Journal of Agronomy, 6(2), 93-100.						x
Bosco, S., Di Bene, C., Galli, M., Remorini, D., Massai, R., & Bonari, E. (2013). Soil organic matter accounting in the carbon footprint analysis of the wine chain. The International Journal of Life Cycle Assessment, 18(5), 973-989.						x
Bosma, R., P. Anh and J. Potting (2011). "Life cycle assessment of intensive striped catfish farming in the Mekong Delta for screening hotspots as input to environmental policy and research agenda." The International Journal of Life Cycle Assessment 16(9): 903-915.		x
Boulard, T., Raeppel, C., Brun, R., Lecompte, F., Hayer, F., Carmassi, G., Gaillard, G., 2011. Environmental impact of greenhouse tomato production in France. Agron. Sustain. Dev. 31, 757e777.		x				x
Braschkat, J., Patyk, A., Quirin, M. & Reinhardt, G.A. (2003). Life cycle assessment of bread production – a comparison of eight different scenarios. In Halberg, N. (ed.), Life Cycle Assessment in the Agri-food sector. Proceedings from the 4th International Conference, 6-8 October 2003, Bygholm, Denmark.						x
Brenton, P., Edwards Jones, G. Jensen and M. Friis. (2010). Do Current Accounting Methodologies Disadvantage Developing Countries, World Bank.		x
Brentrup, F., Küsters, J., Kuhlmann, H., & Lammel, J. (2001). Application of the Life Cycle Assessment methodology to agricultural production: an example of sugar beet production with different forms of nitrogen fertilisers. European Journal of Agronomy, 14(3), 221-233.						x
Brito de Figueirêdo, M.C., Kroeze, C., Potting, J., da Silva Barros, V., Sousa de Aragão, F.A., Gondim, R.S., de Lima Santos, T., de Boer, I.J.M., (2013). The carbon footprint of exported Brazilian yellow melon. Journal of Cleaner Production 47, 404-414		x
Brock, P., S. Muir and A. Simmons (2014). LCA as a tool for targeted GHG mitigation in Australian cropping systems. Proceedings of the 9th International Conference on Life Cycle Assessment in the Agri-Food Sector. San Francisco: 167-175.		x				x
Brodt, S., A. Kendall, I. S. Lee, J. Yuan, J. Thompson and G. Feenstra (2009). Life Cycle Assessment of Greenhouse Gas Emissions in California Rice Production and Processing Systems. Life Cycle Assessment IX. Boston.		x
Brodt, S., A. Kendall, Y. Mohammadi, A. Arslan, J. Yuan, I.-S. Lee and B. Linquist (2014). "Life cycle greenhouse gas emissions in California rice production." Field Crops Research 169(0): 89-98.		x
Brodt, S., Kramer, K. J., Kendall, A., & Feenstra, G. (2013). Comparing environmental impacts of regional and national-scale food supply chains: A case study of processed tomatoes. Food Policy, 42, 106-114.						x
Broekema, R., & Kramer, G. (2014). LCA of Dutch Semi-Skimmed Milk and Semi-Mature Cheese. Blonk Consultants, Gouda.						x
Browne, N. A., R. J. Eckard, R. Behrendt and R. S. Kingwell (2011). "A comparative analysis of on-farm greenhouse gas emissions from agricultural enterprises in south eastern Australia." Animal Feed Science and Technology 166–167(0): 641-652.		x
Buchspies, B., S. J. Tölle and N. Jungbluth (2011). Life Cycle Assessment of High-Sea Fish and Salmon Aquaculture. Kanzleistrasse, ESU-services Ltd.		x
Büsser, S., N. Jungbluth. (2009) LCA of Yoghurt Packed in Polystyrene Cup and Aluminium-Based Lidding, ESU-services Ltd. Uster. Accessed 10/02/2015 from http://packaging.world-aluminium.org/uploads/media/ESU-Yoghurt_2009_-Exec_Sum_01.pdf.		x
Busset, G., Belaud, J. P., Clarens, F., Espi, J. J., Montréjaud-Vignoles, M., & Sablayrolles, C. (2012). Life Cycle Assessment of olive oil production in France. In Proc. 4th Int. Conf. Eng. Waste Biomass Valoris. A. Nizhou & F. Castro, Porto. p. 987-992.						x
Bystricky, M., Alig, M., Nemecek, T., & Gaillard, G. (2014). Ökobilanz ausgewählter Schweizer Landwirtschaftsprodukte im Vergleich zum Import. Agroscope. Zurich.						x
Camargo, G. G., Ryan, M. R., & Richard, T. L. (2013). Energy use and greenhouse gas emissions from crop production using the farm energy analysis tool. BioScience, 63(4), 263-273.						x
Cao, L., 2012. Farming shrimp for the future: a sustainability analysis of shrimp farming in china, Natural Resource and Environment. University of Michigan, Michigan, p. 159.		x				x
Cappell, R., S. Wright , F. Nimmo (2007) Sustainable Production and Consumption of fish and shellfish Environmental Impact Analysis, DEFRA. Accessed 13/02/2015 from http://webarchive.nationalarchives.gov.uk/20130402151656/http://archive.defra.gov.uk/environment/business/products/roadmaps/documents/seafood-scp-haskoning.pdf		x
Capper, J. L. (2012). Is the grass always greener? Comparing the environmental impact of conventional, natural and grass-fed beef production systems. Animals, 2(2), 127-143.						x
Capper, J. L. and R. A. Cady (2012). "A comparison of the environmental impact of Jersey compared with Holstein milk for cheese production1." Journal of Dairy Science 95(1): 165-176.		x				x
Carbon Reduction Institute (2012). "Carbon ReductionInstitute Mercure Meeting Services." Retrieved 03/03/2012, from http://noco2.com.au/templates/noco2//imagesV2/RecentlyUploadedbyCRI/CaseStudies//MercureMeetingsCaseStudy2011Version.pdf.		x
Cardoso, A. S., Berndt, A., Leytem, A., Alves, B. J., de Carvalho, I. D. N., de Barros Soares, L. H., ... & Boddey, R. M. (2016). Impact of the intensification of beef production in Brazil on greenhouse gas emissions and land use. Agricultural Systems, 143, 86-96.						x
Carlson KM, Gerber JS, Mueller ND, et al. Greenhouse gas emissions intensity of global croplands. Nat Clim Chang 2017; 7: 63–8.							x
Carlsson, B., Sonesson, U., Cederberg, C., Sund, V. (2009a). Livscykelanalys (LCA) avsvenskt ekologiskt griskött. (Life cycle assessment of Swedish organic pork meat.) SIK report no 798. Swedish Institute for Food and Biotechnology, Gothenburg.						x
Carlsson, B., Sonesson, U., Cederberg, C., Sund, V. (2009b). Livscykelanalys (LCA) avsvenskt ekologiskt ägg. (Life cycle assessment of a Swedish organic egg.) SIK report no 797. Swedish Institute for Food and Biotechnology, Gothenburg.						x
Carlsson-Kanyama, A. (1998). "Climate change and dietary choices — how can emissions of greenhouse gases from food consumption be reduced?" Food Policy 23(3/4): 277-193.		x	x
Carlsson-Kanyama, A. and A.D. Gonzalez. 2009. Potential Contributions of Food Consumption Patterns to Climate Change. The American Journal of Clinical Nutrition, 89:1S-6S.				x
Carrouée, B., Ballot, R., Baranger, E., Berrodier, E., ... Laville, P. (2012). Amélioration des performances économiques et environnementales de systèmes de culture avec pois, colza et blé (in French). Projet Casdar 7-175. Union Nationale Interprofessionnelle des Plantes Riches en Protéines, Paris.						x
Carta, G. (2009). Evaluation of Environmental Sustainability of Two Italian Wine Productions Through the Use of the Life Cycle Assessment (LCA) Method. University of Sassari, Italy.						x
Casaca, J.M. (2008). Policultivos de peixes integrados à produção vegetal: avaliação econômica e sócio ambiental (peixe-verde). Tese de doutorado de Aqüicultura da UNESP, Brazilia.						x
Casey, J. W. and N. M. Holden (2005). Holistic analysis of GHG emissions from Irish livestock production systems, St. Joseph, MI, American Society of Agricultural and Biological Engineers.		x				x
Casey, J. W. and N. M. Holden (2006). "Quantification of GHG emissions from sucker-beef production in Ireland." Agricultural Systems 90(1–3): 79-98.		x
Castanheira, É. G., & Freire, F. (2013). Greenhouse gas assessment of soybean production: implications of land use change and different cultivation systems. Journal of Cleaner Production, 54, 49-60.						x
Castanheira, É. G., A. C. Dias, L. Arroja and R. Amaro (2010). "The environmental performance of milk production on a typical Portuguese dairy farm." Agricultural Systems 103(7): 498-507.		x
Castanheira, É. G., Acevedo, H., & Freire, F. (2014). Greenhouse gas intensity of palm oil produced in Colombia addressing alternative land use change and fertilization scenarios. Applied Energy, 114, 958-967.						x
Cavalett, O., & Ortega, E. (2009). Emergy, nutrients balance, and economic assessment of soybean production and industrialization in Brazil. Journal of Cleaner Production, 17(8), 762-771.						x
Cavalett, O., & Ortega, E. (2010). Integrated environmental assessment of biodiesel production from soybean in Brazil. Journal of Cleaner Production, 18(1), 55-70.						x
Cayambe, J., Iglesias, A., García de Jalón, S., Chuquillanqui, C., Riga, P. (2015). Evaluación económica de las estrategias de mitigación de gases de efecto invernadero en sistemas de producción de patata (in Spanish). ITEA Journal, 111-2, 154-173.						x
Cederberg, C. and A. Flysjö (2004). Environmental assessment of future pig farming systems –quantification of three scenarios from the FOOD 21 synthesis wor. SIK – The Swedish Institute for Food and Biotechnology. Göteborg,, SIK – The Swedish Institute for Food and Biotechnology.		x				x
Cederberg, C. and B. Mattsson (2000). "Life cycle assessment of milk production — a comparison of conventional and organic farming." Journal of Cleaner Production 8(1): 49-60.		x				x
Cederberg, C. and K. Darelius (2000). Life Cycle Assessment (LCA) of beef - a study of different production forms (in swedish). Naturresursforum. Halmstad, Landstinget Halland		x				x
Cederberg, C. and M. Stadig (2003). "System expansion and allocation in life cycle assessment of milk and beef production." The International Journal of Life Cycle Assessment 8(6): 350-356.		x				x
Cederberg, C., M. Wivstad, P. Bergkvist, B. Mattsson, K. Ivarsson (2005) Hållbart växtskydd. Analys av olika strategier för att minska riskerna med kemiska växtskyddsmedel, Rapport MAT21. Acessed 14/02/2015 from http://www.vaxteko.nu/html/sll/slu/rapport_mat_21/RMAT05-06/RMAT05-06.PDF		x				x
Cederberg, C., Meyer, D. & Flysjö, A., (2009), Life Cycle Inventory of greenhouse gas emissions and use of land and energy of Brazilian beef exported to Europe, SIK-Rapport 792, accessed 13/02/2015 from http://www.konkurrensverket.se/globalassets/upphandling/hallbarhet/life-cycle-inventory-of-greenhouse-gas-emissions-and-use-of-land-and-energy-in-brazilian-beef-production-sik-2009792.pdf		x				x
Cederberg, C., U. M. Persson, K. Neovius, S. Molander and R. Clift (2011). "Including Carbon Emissions from Deforestation in the Carbon Footprint of Brazilian Beef." Environmental Science & Technology 45(5): 1773-1779.		x				x
Cederberg, C., U. Sonesson, M. Henriksson, V. Sund and J. Davis (2009). Greenhouse gas emissions from Swedish production of meat, milk and eggs 1990 and 2005. SIK Report No 793. Sweden, SIK.		x				x
Celis, J. E., Sandoval, N., & Wells, G. (2013). Carbon footprint estimation resulting from beef cattle at the Central Irrigated Valley, Bio-Bio region, Chile. Annals of Agrarian Science, 11(1), 86-94.						x
Cellura, M., Ardente, F., Longo, S., (2012). From the LCA of food products to the environmental assessment of protected crops districts: A case-study in the south of Italy. Journal of Environmental Management 93, 194-208.		x
Cellura, M., F. Ardente, S. Longo. (2012) From the LCA of food products to the environmental assessment of protected crops districts: A case-study in the south of Italy, J Environ Manage 93:194-208,		x
Cellura, M., M. Fontana, S. Longo, M. Mistretta and F. Paoletti (2012). Life cycle GHG and energy balance of organic apples: a case study in Italy. 8th International Conference on Life Cycle Assessment in the Agri-Food Sector (LCA Food 2012). Saint Malo, France. Rennes.		x
Cerutti, A. K., S. Bruun, D. Donno, G. L. Beccaro and G. Bounous (2013). "Environmental sustainability of traditional foods: the case of ancient apple cultivars in Northern Italy assessed by multifunctional LCA." Journal of Cleaner Production 52(0): 245-252.		x				x
Chan CY, Tran N, Dao DC, et al. Fish to 2050 in the ASEAN Region. WorldFish Center and Intl Food Policy Res Inst, 2017 https://books.google.co.uk/books?hl=en&lr=&id=5c4kDgAAQBAJ&oi=fnd&pg=PA4&dq=fish+to+2050+in+asean&ots=q56v8tXw8P&sig=s36AmEqIKDNoy6YrwaqL8iMt10k.							x
Charles, R., Jolliet, O., Gaillard, G., & Pellet, D. (2006). Environmental analysis of intensity level in wheat crop production using life cycle assessment. Agriculture, ecosystems & environment, 113(1), 216-225.						x
Chatterton, J., A. Williams, G. Hateley, A. Curwen and J. Elliott (2014). A systems-LCA approach to modelling the impact of improvements in cattle health on greenhouse gas emissions. Proceedings of the 9th International Conference on Life Cycle Assessment in the Agri-Food Sector. San Francisco: 203-207.		x
Chen, X., Cui, Z., Fan, M., Vitousek, P., Zhao, M., Ma, W., ... & Zhang, F. (2014). Producing more grain with lower environmental costs. Nature, 514(7523), 486-489.						x
Chen, X., Samson, E., Tocqueville, A., & Aubin, J. (2015). Environmental assessment of trout farming in France by life cycle assessment: using bootstrapped principal component analysis to better define system classification. Journal of Cleaner Production, 87, 87-95.						x
Cheng, K., Yan, M., Nayak, D., Pan, G. X., Smith, P., Zheng, J. F., & Zheng, J. W. (2015). Carbon footprint of crop production in China: an analysis of national statistics data. The Journal of Agricultural Science, 153(03), 422-431.						x
Cherubini, E., G. M. Zanghelini, R. A. F. Alvarenga, D. Franco and S. R. Soares (2015). "Life cycle assessment of swine production in Brazil: a comparison of four manure management systems." Journal of Cleaner Production 87(0): 68-77.		x				x
Choo, Y. M., Muhamad, H., Hashim, Z., Subramaniam, V., Puah, C. W., & Tan, Y. (2011). Determination of GHG contributions by subsystems in the oil palm supply chain using the LCA approach. The International Journal of Life Cycle Assessment, 16(7), 669-681.						x
Christie, K. M., R. P. Rawnsley and R. J. Eckard (2011). "A whole farm systems analysis of greenhouse gas emissions of 60 Tasmanian dairy farms." Animal Feed Science and Technology 166–167(0): 653-662.		x
Christoforou, E., Fokaides, P. A., Koroneos, C. J., & Recchia, L. (2016). Life Cycle Assessment of first generation energy crops in arid isolated island states: The case of Cyprus. Sustainable Energy Technologies and Assessments, 14, 1-8.						x
Comandaru, I. M., Bârjoveanu, G., Peiu, N., Ene, S. A., & Teodosiu, C. (2012). Life cycle assessment of wine: focus on water use impact assessment. Environmental Engineering and Management Journal, 11(3), 533-543.						x
Cordes, H., Iriarte, A., & Villalobos, P. (2016). Evaluating the carbon footprint of Chilean organic blueberry production. The International Journal of Life Cycle Assessment, 21(3), 281-292.						x
Cortés, J.M. (2006). Life Cycle Assessment (LCA) as a Decision Support Tool (DST) for the ecoproduction of olive oil: Task 3.3 - Implementation of Life Cycle Inventory in Ribera Baja (Navarra, Spain). Córdoba, Spain.						x
Cudjoe Adebah, E., Langeveld, C., Kermah, M. (2010). Environmental Impact of Organic Pineapple Production in Ghana: a Comparison of Two Farms Using Life Cycle Assessment (LCA) Approach. In: Notarnicola, B., Settanni, E., Tassielli, G., Giungato, P. (Eds.), Proceedings of LCA Food (2010). Bari, Parallel Session 3A. 325-330.						x
Cunha, C. S., Lopes, N. L., Veloso, C. M., Jacovine, L. A. G., Tomich, T. R., Pereira, L. G. R., & Marcondes, M. I. (2016). Greenhouse gases inventory and carbon balance of two dairy systems obtained from two methane-estimation methods. Science of The Total Environment, 571, 744-754.						x
d’Orbcastel, E.R., Blancheton, J.-P., Aubin, J., (2009). Towards environmentally sustainable aquaculture: Comparison between two trout farming systems using Life Cycle Assessment. Aquacultural Engineering 40, 113-119		x
Dairy Australia (2006). Australian Dairy Manufacturing Industry State of the Environment Report, Dairy Manufacturers Sustainability Council.		x
Dakpo, H., Laignel, G., Roulenc, M., & Benoit, M. (2013). L'élevage biologique consomme-t-il moins d'énergie et émet-il moins de gaz à effet de serre que l'élevage conventionnel ? Analyse en production ovine allaitante. Innovations Agronomiques 32, 95-107.						x
Dalgaard, R., N. Halberg and J. E. Hermansen (2007). "Danish pork production An environmental assessment." DJF Animal Science(82): 1-38.		x
Dalgaard, R., N. Halberg, I. S. Kristensen and I. Larsen (2004). An LC inventory based on representative and coherent farm types. Life Cycle Assessment in the Agri-food sector, (61), DIAS Report, Animal Husbandry. N. Halberg. Danish Institute of Agricultural Sciences: 98-106.		x
Dalgaard, R., Schmidt, J., Halberg, N., Christensen, P., Thrane, M., & Pengue, W. A. (2008). LCA of soybean meal. The International Journal of Life Cycle Assessment, 13(3), 240-254.						x
Datta, A., Rao, K. S., Santra, S. C., Mandal, T. K., & Adhya, T. K. (2011). Greenhouse gas emissions from rice based cropping systems: Economic and technologic challenges and opportunities. Mitigation and Adaptation Strategies for Global Change, 16(5), 597-615.						x
D'Avino, L., Dainelli, R., Lazzeri, L., & Spugnoli, P. (2015). The role of co-products in biorefinery sustainability: energy allocation versus substitution method in rapeseed and carinata biodiesel chains. Journal of Cleaner Production, 94, 108-115.						x
Davis, J., Wallman, M., Sund, V., Emanuelsson, A., Cederberg, C., Sonesson, U. (2011). Emissions of Greenhouse Gases from Production of Horticultural Products Analysis of 17 products cultivated in Sweden. SIK report no 828. Swedish Institute for Food and Biotechnology, Gothenburg.						x
de Alvarenga, R. A. F. (2010). Avaliação de métodos de AICV: um estudo de caso de quatro cenários de ração para frangos de corte. Dissertation. Universidade Federal de Santa Catarina, Florianópolis.						x
de Backer, E., Aertsens, J., Vergucht, S., Steurbaut. W. (2009). Assessing the ecological soundness of organic and conventional agriculture by means of life cycle assessment (LCA). British Food Journal, 111 (10), 1028-1061						x
de Figueiredo, E. B., & La Scala Jr, N. (2011). Greenhouse gas balance due to the conversion of sugarcane areas from burned to green harvest in Brazil. Agriculture, Ecosystems & Environment, 141(1), 77-85.						x
de Figueiredo, E.B., A.R. Panosso, R. Romao and N. La Scala, Jr. 2010. Greenhouse Gas Emission Associated with Sugar Production in Southern Brazil. Carbon Balance and Management, 5:3 (7 pages).				x		x
de Figueirêdo, M. C. B., Kroeze, C., Potting, J., da Silva Barros, V., de Aragão, F. A. S., Gondim, R. S., ... & de Boer, I. J. (2013). The carbon footprint of exported Brazilian yellow melon. Journal of Cleaner Production, 47, 404-414.						x
de Figueirêdo, M. C. B., Potting, J., Serrano, L. A. L., Bezerra, M. A., da Silva Barros, V., Gondim, R. S., & Nemecek, T. (2016). Environmental assessment of tropical perennial crops: the case of the Brazilian cashew. Journal of Cleaner Production, 112, 131-140.						x
De Gennaro, B., B. Notarnicola, L. Roselli and G. Tassielli (2012). "Innovative olive-growing models: an environmental and economic assessment." Journal of Cleaner Production 28(0): 70-80.		x				x
De Gennaro, B., Notarnicola, B., Roselli, L., & Tassielli, G. (2012). Innovative olive-growing models: an environmental and economic assessment. Journal of cleaner production, 28, 70-80.						x
De Leis, M.C., J.V.P. Da Silva, S.R Soares, F.T. Olszensvski, and S Meireles, (2010). Environmental assessment of two dairy systems in Brazil South, Proceedings of the VII International Conference on Life Cycle Assessment in the Agri-Food Sector (LCA Food 2010), Bari, Italy.		x
De Menna, F., Vittuari, M., & Molari, G. (2015). Impact evaluation of integrated food-bioenergy systems: A comparative LCA of peach nectar. Biomass and Bioenergy, 73, 48-61.						x
de Oliveira Bordonal, R., de Figueiredo, E. B., Aguiar, D. A., Adami, M., Rudorff, B. F. T., & La Scala, N. (2013). Greenhouse gas mitigation potential from green harvested sugarcane scenarios in São Paulo State, Brazil. Biomass and Bioenergy, 59, 195-207.						x
De Souza, S. P., Pacca, S., De Avila, M. T., & Borges, J. L. B. (2010). Greenhouse gas emissions and energy balance of palm oil biofuel. Renewable Energy, 35(11), 2552-2561.						x
Defra project FO0404. Scenario building to test and inform the development of a BSI method for assessing GHG emissions from food.			x
Dekamin, M., Veisi, H., Safari, E., Liaghati, H., Khoshbakht, K., & Dekamin, M. G. (2015). Life cycle assessment for rainbow trout (Oncorhynchus mykiss) production systems: a case study for Iran. Journal of Cleaner Production, 91, 43-55.						x
Dekker, S. E. M., I. J. M. d. Boer, A. J. A. Aarnink and P. W. G. G. Koerkamp (2008). Environmental hotspot identification of organic egg production. 6th International Conference on LCA in the Agri-Food Sector. Zurich, Ostfold Research.		x				x
Del Borghi, A., M. Gallo, C. Strazza and M. Del Borghi (2014). "An evaluation of environmental sustainability in the food industry through Life Cycle Assessment: the case study of tomato products supply chain." Journal of Cleaner Production 78(0): 121-130.		x				x
Del Prado, A., Mas, K., Pardo, G., & Gallejones, P. (2013). Modelling the interactions between C and N farm balances and GHG emissions from confinement dairy farms in northern Spain. Science of the Total Environment, 465, 156-165.						x
Delivand, M. K., & Gnansounou, E. (2013). Life cycle environmental impacts of a prospective palm-based biorefinery in Pará State-Brazil. Bioresource technology, 150, 438-446.						x
Dendooven, L., Gutiérrez-Oliva, V. F., Patiño-Zúñiga, L., Ramírez-Villanueva, D. A., Verhulst, N., Luna-Guido, M., ... & Govaerts, B. (2012). Greenhouse gas emissions under conservation agriculture compared to traditional cultivation of maize in the central highlands of Mexico. Science of the Total Environment, 431, 237-244.						x
Dendooven, L., Patiño-Zúñiga, L., Verhulst, N., Boden, K., García-Gaytán, A., Luna-Guido, M., Govaerts, B. (2014). Greenhouse Gas Emissions from Nontilled, Permanent Raised, and Conventionally Tilled Beds in the Central Highlands of Mexico. Journal of Crop Improvement, 28(4), 547-574.						x
Denstedt, C., L. Breloh, J. Lueneburg-Wolthausen, M. Eimer and M. Blanke (2010). Carbon footprint of early Huelva strawberries imported into Germany –from farm to fork. Proceedings of the VII International Conference on Life Cycle Assessment in the Agri-Food Sector (LCA Food 2010). Bari Italy.		x
Desjardins, R. L., D. E. Worth, X. P. C. Vergé, D. Maxime, J. Dyer and D. Cerkowniak (2012). "Carbon Footprint of Beef Cattle." Sustainability 4: 3279-3301.		x
Dias, G. M., Ayer, N. W., Khosla, S., Van Acker, R., Young, S. B., Whitney, S., & Hendricks, P. (2017). Life cycle perspectives on the sustainability of Ontario greenhouse tomato production: Benchmarking and improvement opportunities. Journal of Cleaner Production, 140, 831-839.						x
Dick, M., da Silva, M. A., & Dewes, H. (2015). Life cycle assessment of beef cattle production in two typical grassland systems of southern Brazil. Journal of Cleaner Production, 96, 426-434.						x
Dollé, J. B., A. Gac, V. Manneville, S. Moreau and E. Lorinquer (2012). Life cycle assessment on dairy and beef cattle farms in France. 8th International Conference on Life Cycle Assessment in the Agri-Food Sector (LCA Food 2012). Saint Malo, France. Rennes.		x				x
Dolman, M. A., H. C. J. Vrolijk and I. J. M. deBoer (2010). Explaining relations between economic and life cycle assessment indicators for Dutch pig fattening farms. VII International Conference on Life Cycle Assessment in the Agri-Food Sector (LCA Food 2010). Bari, Italy.		x				x
Doublet, G., Jungbluth, N., Flury, K., Stucki, M. (2013a) Life cycle assessment of orange juice. SENSE—Harmonised Environmental Sustainability in the European food and drink chain, Seventh Framework Programme: Project no. 288974. Funded by EC. Deliverable D 2.1 ESU-services Ltd, Zürich.						x
Doublet, G., Jungbluth, N., Flury, K., Stucki, M. et al. (2013b). Life cycle assessment of Romanian beef and dairy products. SENSE—Harmonised Environmental Sustainability in the European food and drink chain, Seventh Framework Programme: Project no. 288974. Funded by EC. Deliverable D 2.1 ESU-services Ltd, Zürich.						x
Dourmad, J. Y., J. Ryschawy, T. Trousson, M. Bonneau, J. Gonzalez, H. W. J. Houwers, M. Hviid, C. Zimmer, T. L. Nguyen and L. Morgensent (2012). Evaluation of the environmental sustainability of different European pig production systems using life cycle assessmen. 8th International Conference on Life Cycle Assessment in the Agri-Food Sector (LCA Food 2012). Saint Malo, France. Rennes.		x
Dunkelberg, E., Finkbeiner, M., & Hirschl, B. (2014). Sugarcane ethanol production in Malawi: Measures to optimize the carbon footprint and to avoid indirect emissions. Biomass and Bioenergy, 71, 37-45.						x
Dunkley, C. S. and K. D. Dunkley (2013). "REVIEW - Greenhouse Gas Emissions from Livestock and Poultry, Agric Food Anal Bacteriol , 2013." Agric. Food Anal. Bacteriol 3:17-29.		x
Dwivedi, P., T. Spreen and R. Goodrich-Schneider (2012). "Global warming impact of Florida’s Not-From-Concentrate (NFC) orange juice." Agricultural Systems 108(0): 104-111.		x				x
Dyer, J. A., X. P. C. Vergé, R. L. Desjardins and D. E. Worth (2014). "A Comparison of the Greenhouse Gas Emissions From the Sheep Industry With Beef Production in Canada." Sustainable Agriculture Research 3(3): 65-75.		x
Eady, S. J., P. Sanguansri, R. Bektash, B. Ridoutt, L. Simons and P. Swiergon (2011a). Carbon footprint for Australian agricultural products and downstream food products in the supermarket. ALCAS. Melbourne, ALCAS.		x
Eady, S., Carre, A., & Grant, T. (2012). Life cycle assessment modelling of complex agricultural systems with multiple food and fibre co-products. Journal of Cleaner Production, 28, 143-149.						x
Eady, S., J. Viner and J. MacDonnell (2011b). "On-farm greenhouse gas emissions and water use: Case studies in the Queensland beef industry." Animal Production Science 51(8): 667-681.		x
EBLEX (2012). The beef and sheep roadmap - phase three. kenilworth, EBLEX a division of the Agriculture and Horticulture Development Board		x
Eco, A. (2012). "Alter Eco 2012 emmission report and impact assessment." Retrieved 02/02/2015, 2015, from http://www.alterecofoods.com/reports/AlterEco-Emissions Report-2012.pdf.		x
Edwards-Jones, G., K. Plassmann and I. M. Harris (2009). "Carbon footprinting of lamb and beef production systems: insights from an empirical analysis of farms in Wales, UK." The Journal of Agricultural Science 147(06): 707-719.		x
Efole Ewoukem, T., Aubin, J., Mikolasek, O., Corson, M.S., Tomedi Eyango, M., Tchoumboue, J., van der Werf, H.M.G., Ombredane, D. (2012). Environmental impacts of farms integrating aquaculture and agriculture in Cameroon. Journal of Cleaner Production, 28, 208-214.						x
Eide, M. (2002). "Life cycle assessment (LCA) of industrial milk production." The International Journal of Life Cycle Assessment 7(2): 115-126.		x
Eitner, A., Echao, C., Leer, W. (2012). Carbon Footprint Report on Five Banana Supply Chains for TASTE/Agrofair B.V.						x
Ellingsen, H., & Aanondsen, S. A. (2006). Environmental Impacts of Wild Caught Cod and Farmed Salmon-A Comparison with Chicken (7 pp). The international journal of life cycle assessment, 11(1), 60-65.						x
Ellingsen, H., J. O. Olaussen and I. B. Utne (2009). "Environmental analysis of the Norwegian fishery and aquaculture industry—A preliminary study focusing on farmed salmon." Marine Policy 33(3): 479-488.		x				x
Emery, I., & Brown, S. (2016). Lettuce to Reduce Greenhouse Gases: A Comparative Life Cycle Assessment of Conventional and Community Agriculture. In Sowing Seeds in the City (p. 161-169). Springer, Netherlands.						x
Encuesta Nacional de Ingesta Dietetica Espagnola (ENIDE) 2011. Agencia Espagnola de Seguridad Alimentaria y Nutrition (AESAN), Gobierno de Espagna, Ministerio de Sanidad, Politica Social E Igualdad. Web-links: http://www.aesan.msc.es/AESAN/web/notas_prensa/presentacion_enide.shtml and http://www.aesan.msc.es/AESAN/docs/docs/evaluacion_riesgos/datos_consumo/ENIDE.pdf.				x
Eshton, B., & Katima, J. H. (2015). Carbon footprints of production and use of liquid biofuels in Tanzania. Renewable and Sustainable Energy Reviews, 42, 672-680.						x
Espagnol, S. and J. Demartini (2014). Environmental impacts of extensive outdoor pig production systems in Corsica. Proceedings of the 9th International Conference on Life Cycle Assessment in the Agri-Food Sector. San Francisco: 364-371.		x				x
Espagnol, S., A. Rugani, C. Roguet, A. Loussouarn, Y. Ramonet and J.-Y. Dourmad (2014). Environmental improvement of pig production: construction and assessment of eight models of pig farms for the future. Proceedings of the 9th International Conference on Life Cycle Assessment in the Agri-Food Sector. San Francisco: 372-379.		x
Espinoza-Orias, N., H. Stichnothe and A. Azapagic (2011). "The carbon footprint of bread." The International Journal of Life Cycle Assessment 16(4): 351-365.		x
Esteban, B., Baquero, G., Puig, R., Riba, J. R., & Rius, A. (2011). Is it environmentally advantageous to use vegetable oil directly as biofuel instead of converting it to biodiesel?. Biomass and Bioenergy, 35(3), 1317-1328.						x
Falcone, G., De Luca, A. I., Stillitano, T., Strano, A., Romeo, G., & Gulisano, G. (2016). Assessment of Environmental and Economic Impacts of Vine-Growing Combining Life Cycle Assessment, Life Cycle Costing and Multicriterial Analysis. Sustainability, 8(8), 793.						x
Fallahpour, F., Aminghafouri, A., Behbahani, A. G., & Bannayan, M. (2012). The environmental impact assessment of wheat and barley production by using life cycle assessment (LCA) methodology. Environment, Development and Sustainability, 14(6), 979-992.						x
Fantin, V., P. Buttol, R. Pergreffi and P. Masoni (2012). "Life cycle assessment of Italian high quality milk production. A comparison with an EPD study." Journal of Cleaner Production 28(0): 150-159.		x				x
Fantin, V., R. Pergreffi, P. Buttol and P. Masoni (2010). Life Cycle Assessment of Italian High Quality Milk Production. Proceedings of the VII International Conference on Life Cycle Assessment in the Agri-Food Sector (LCA Food 2010). Bari, italy.		x
Fantozzi, F., Bartocci, P., D'Alessandro, B., Testarmata, F., & Fantozzi, P. (2015). Carbon footprint of truffle sauce in central Italy by direct measurement of energy consumption of different olive harvesting techniques. Journal of Cleaner Production, 87, 188-196.						x
FAO. (2014). Environmental performance of animal feeds supply chains: Guidelines for quantification. Available at: <http://www.fao.org/3/a-mj751e.pdf>. Accessed 01/01/2017.						x
Farmery, A., C. Gardner, B. S. Green, S. Jennings and R. Watson (2015). "Life cycle assessment of wild capture prawns: expanding sustainability considerations in the Australian Northern Prawn Fishery." Journal of Cleaner Production 87(0): 96-104.		x
Feraldi, R., M. Huff, A. M. Molen and H. New (2012). Life Cycle Assessment of Coconut Milk and Two Non-Dairy Milk Beverage Alternatives. LCA XII. Tacoma, American Center for Life Cycle Assessment 23.		x
Fet, A. M., r. M. Schau and C. Haskins (2010). "A framework for environmental analyses of fish food production systems based on systems engineering principles." Systems Engineering 13(2): 109-118.		x
FHL, (2009). Silda en miljøgodbit, Secondary Silda en miljøgodbit. Norwegian Seafood Federation, accessed: 19/05/2013 from: http://www.fhl.no/miljoe/silda-en-miljoegodbit-article3309-24.html		x
Fiala, N.,(2008). Meeting the demand: An estimation of potential future greenhouse gas emissions from meat production. Ecological Economics 67, 412-419.		x
Figueiredo, F., Castanheira, É. G., & Freire, F. (2017). Life-cycle assessment of irrigated and rainfed sunflower addressing uncertainty and land use change scenarios. Journal of Cleaner Production, 140, 436-444.						x
Figueiredo, F., Castanheira, É. G., Feliciano, M., Rodrigues, M. A., Peres, A. M., Maia, F., ... & Freire, F. (2013b). Carbon footprint of apple and pear: orchards, storage and distribution. In: Proceedings from Energy for Sustainability 2013, Sustainable Cities: Designing for People and the Planet, Coimbra, 8-10th September (2013).						x
Figueiredo, F., Coroama, V. C., Ramos, A. S., Almeida, A., Ramalhosa, E., Castanheira, E. G., ... & Gomes, P. C. (2013a). Life-cycle greenhouse gas emissions of portuguese olive oil. In: Proceedings from Energy for Sustainability 2013, Sustainable Cities: Designing for People and the Planet, Coimbra, 8-10th September (2013).						x
Figueiredo, F., Geraldes Castanheira, E., & Freire, F. (2012). LCA of sunflower oil addressing alternative land use change scenarios and practices. In Corson, M.S., van der Werf, H.M.G. (Eds.), Proceedings of the 8th International Conference on Life Cycle Assessment in the Agri-Food Sector (LCA Food 2012), 1-4 October 2012, Saint Malo, France. INRA, Rennes. p. 257-261.						x
Figueirêdo, M. C. a. B. d., J. Potting, L. A. L. Serrano, M. A. Bezerra, V. d. S. Barros, R. S. Gondim and T. Nemecek (2014). Life cycle assessment of Brazilian cashew. Proceedings of the 9th International Conference on Life Cycle Assessment in the Agri-Food Sector. San Francisco: 395-404.		x
Flores, E. D., Cruz, R. S. D., & Antolin, M. C. R. (2016). Energy Use and Greenhouse Gas Emissions of Farmer-level Sweet Potato Production Systems in the Philippines. Asian Journal of Applied Sciences (ISSN: 2321–0893), 4(01).						x
Flysjö, A., C. Cederberg, M. Henriksson and S. Ledgard (2011). "How does co-product handling affect the carbon footprint of milk? Case study of milk production in New Zealand and Sweden." The International Journal of Life Cycle Assessment 16(5): 420-430.		x
Flysjö, A., C. Cederberg, M. Henriksson and S. Ledgard (2012). "The interaction between milk and beef production and emissions from land use change – critical considerations in life cycle assessment and carbon footprint studies of milk." Journal of Cleaner Production 28(0): 134-142.		x
Flysjö, A., Cederberg, C., & Strid, I. (2008). LCA-databas för konventionella fodermedel - miljöpåverkan i samband med produktion. Rapport nr 772. Swedish institute for food and biotechnology, Gothenburg.						x
Flysjö, A., M. Henriksson, C. Cederberg, S. Ledgard and J.-E. Englund (2011). "The impact of various parameters on the carbon footprint of milk production in New Zealand and Sweden." Agricultural Systems 104(6): 459-469.		x				x
Fogelberg, C., & Carlsson-Kanyama, A. (2006). Environmental assessment of foods- an LCA inspired approach. In: Fuentes, C., Carlsson-Kanyama, A., Biel, A., Bergström, K., Grankvist, G., Lagerberg Fogelberg, C., Shanahan, H., Solér, C., Environmental information in the food supply chain. Stockholm: FOI- Swedish Defence Research Agency (FOI report 2006: FOI-R-1903-SE), p. 57-62.						x
Foley, P. A., P. Crosson, D. K. Lovett, T. M. Boland, F. P. O’Mara and D. A. Kenny (2011). "Whole-farm systems modelling of greenhouse gas emissions from pastoral suckler beef cow production systems." Agriculture, Ecosystems & Environment 142(3–4): 222-230.		x				x
Food and Agriculture Organization of the United Nations (FAO). 2010. Greenhouse Gas Emissions from the Dairy Sector. Available at: http://www.fao.org/docrep/012/k7930e/k7930e00.pdf				x
Foster, C., M. Holmes, J. Wiltshire and S. Wynn (2012). The environmental effects of seasonal food purchase: a case study. 8th International Conference on Life Cycle Assessment in the Agri-Food Sector (LCA Food 2012). Saint Malo, France. Rennes.		x				x
Foteinis, S., & Chatzisymeon, E. (2016). Life cycle assessment of organic versus conventional agriculture. A case study of lettuce cultivation in Greece. Journal of Cleaner Production, 112, 2462-2471.						x
Frieden, D., Pena, N., Bird, D. N., Schwaiger, H., & Canella, L. (2011). Emission balances of first-and second-generation biofuels: Case studies from Africa, Mexico and Indonesia (Vol. 70). CIFOR.						x
Frischknecht R, Jungbluth N, editors. Ecoinvent data v2.0. Overview and methodology. 2007 [cited 30 Aug 2014]. Available from: http://www. ecoinvent.org/fileadmin/documents/en/01_OverviewAndMethodology. pdf.	x
Fritsche, U.R. and U. Eberle. 2009. Greenhouse Gas Emissions from the Production and Processing of Food. Institute for Applied Ecology Working Paper, Darmstadt, Germany.				x
Fry, J. and C. Kingston (2009). Life Cycle Assessment of Pork. Final Report Environmental Resources Management, Agriculture and Horticulture Development Board Meat Services, AHDBMS.		x
Fuentes, C., A. Carlsson-Kanyama, A. Biel, K. Bergström, G. Grankvist, G. Lagerberg, C. Fogelberg, H. Shanahan and C. Solér (2006). Environmental information in the food supply system FOI-R--1903--SE. Stockholm, FOI – Swedish Defence Research Agency.		x
Fusi, A., Bacenetti, J., González-García, S., Vercesi, A., Bocchi, S., & Fiala, M. (2014a). Environmental profile of paddy rice cultivation with different straw management. Science of The Total Environment, 494, 119-128.						x
Fusi, A., Castellani, V., Bacenetti, J., Cocetta, G., Fiala, M., & Guidetti, R. (2016). The environmental impact of the production of fresh cut salad: a case study in Italy. The International Journal of Life Cycle Assessment, 21(2), 162-175.						x
Fusi, A., Guidetti, R., & Benedetto, G. (2014b). Delving into the environmental aspect of a Sardinian white wine: From partial to total life cycle assessment. Science of the total environment, 472, 989-1000.						x
Gac, A., Ledgard, S., Lorinquer, E., Boyes, M., and Le Gall, A. (2012). Carbon footprint of sheep farms in France and New Zealand and methodology analysis. In 8th International Conference on LCA in the Agri-food Sector. Saint Malo, France		x
Gan, Y., Liang, C., Hamel, C., Cutforth, H., & Wang, H. (2011). Strategies for reducing the carbon footprint of field crops for semiarid areas. A review. Agronomy for sustainable development, 31(4), 643-656.						x
Gan, Y., Liang, C., Huang, G., Malhi, S. S., Brandt, S. A., & Katepa-Mupondwa, F. (2012b). Carbon footprint of canola and mustard is a function of the rate of N fertilizer. The international journal of life cycle assessment, 17(1), 58-68.						x
Gan, Y., Liang, C., May, W., Malhi, S. S., Niu, J., & Wang, X. (2012a). Carbon footprint of spring barley in relation to preceding oilseeds and N fertilization. The International Journal of Life Cycle Assessment, 17(5), 635-645.						x
García, C. A., García-Treviño, E. S., Aguilar-Rivera, N., & Armendáriz, C. (2016). Carbon footprint of sugar production in Mexico. Journal of Cleaner Production, 112, 2632-2641.						x
Garcia-Launay, F., van der Werf, H. M. G., Nguyen, T. T. H., Le Tutour, L., & Dourmad, J. Y. (2014). Evaluation of the environmental implications of the incorporation of feed-use amino acids in pig production using Life Cycle Assessment. Livestock Science, 161, 158-175.						x
Garcia-Nunez, J. A. (2015). Evolution of palm oil mills into biorefineries. PhD Thesis. Washington State University, Pullman.						x
Garg, M., Phondba, B., Sherasia, P., & Makkar, H. (2016). Carbon footprint of milk production under smallholder dairying in Anand district of Western India: A cradle-to-farm gate life cycle assessment. Animal Production Science, 56, 423-436.						x
Garrigues, E., M. S. Corson, A. l. Wilfart and S. Menasseri (2014). Effect of on-farm biogas production on impacts of pig production in Brittany, France. Proceedings of the 9th International Conference on Life Cycle Assessment in the Agri-Food Sector. San Francisco: 450-455.		x				x
Gathorne-Hardy, A, Reddy, D. N., Venkatanarayana, M., & Harriss-White, B. (2013). A life cycle assessment (LCA) of greenhouse gas emissions from SRI and flooded rice production in SE India. Taiwan Water Conservancy, 61(4), 110-125.						x
Georgiou, K., Mentzis, A., Papadopoulos, A., Vageloglou, V., & Papadakis, G. (2006). Life Cycle Assessment (LCA) as a Decision Support Tool (DST) for the ecoproduction of olive oil: Task 3.1 - Implementation of Life Cycle Inventory in Voukolies / Polemarchi region of Crete. Chania, Crete.						x
Gerber, P. J., H. Steinfeld, B. Henderson, A. Mottet, C. Opio, J. Dijkman, A. Falcucci and G. Tempio (2013). Tackling climate change through livestock, A global assessment of emissions and mitigation opportunities. Rome, Food and Agriculture Organization of the United Nations (FAO).		x
Ghahderijani, M., Komleh, S. H. P., Keyhani, A., & Sefeedpari, P. (2013). Energy analysis and life cycle assessment of wheat production in Iran. African Journal of Agricultural Research, 8(18), 1929-1939.						x
Glithero, N. J., Ramsden, S. J., & Wilson, P. (2012). Farm systems assessment of bioenergy feedstock production: integrating bio-economic models and life cycle analysis approaches. Agricultural systems, 109, 53-64.						x
Goglio, P., Bonari, E., Mazzoncini, M. (2012). LCA of cropping systems with different external input levels for energetic purposes. Biomass and Bioenergy, 42, 33-42.						x
Gollnow, S., S. Lundie, A. D. Moore, J. McLaren, N. van Buuren, P. Stahle, K. Christie, D. Thylmann and T. Rehl (2014). "Carbon footprint of milk production from dairy cows in Australia." International Dairy Journal 37(1): 31-38.		x
González, A. D., B. Frostell and A. Carlsson-Kanyama (2011). "Protein efficiency per unit energy and per unit greenhouse gas emissions: Potential contribution of diet choices to climate change mitigation." Food Policy 36(5): 562-570.		x
González-García, S., A. Hospido, M. T. Moreira, G. Feijoo and L. Arroja (2013). "Environmental Life Cycle Assessment of a Galician cheese: San Simon da Costa." Journal of Cleaner Production 52(0): 253-262.		x
González-García, S., Belo, S., Dias, A. C., Rodrigues, J. V., da Costa, R. R., Ferreira, A., ... & Arroja, L. (2015). Life cycle assessment of pigmeat production: Portuguese case study and proposal of improvement options. Journal of Cleaner Production, 100, 126-139.						x
González-García, S., É. Castanheira, A. Dias and L. Arroja (2013). "Environmental life cycle assessment of a dairy product: the yoghurt." The International Journal of Life Cycle Assessment 18(4): 796-811.		x
González-García, S., É. G. Castanheira, A. C. Dias and L. Arroja (2013). "Using Life Cycle Assessment methodology to assess UHT milk production in Portugal." Science of The Total Environment 442(0): 225-234.		x
González-García, S., Z. Gomez-Fernández, A. C. Dias, G. Feijoo, M. T. Moreira and L. Arroja (2014). "Life Cycle Assessment of broiler chicken production: a Portuguese case study." Journal of Cleaner Production 74(0): 125-134.		x
Govaerts, B., Sayre, K. D., & Deckers, J. (2005). Stable high yields with zero tillage and permanent bed planting?. Field crops research, 94(1), 33-42.						x
Graefe, S., Dufour, D., Giraldo, A., Muñoz, L. A., Mora, P., Solís, H., ... & Gonzalez, A. (2011). Energy and carbon footprints of ethanol production using banana and cooking banana discard: A case study from Costa Rica and Ecuador. biomass and bioenergy, 35(7), 2640-2649.						x
Grant, T., Beer, T., Campbell, P. K., & Batten, D. (2008). Lifecycle assessment of environmental outcomes and greenhouse gas emissions from biofuels production in Western Australia. Department of Agriculture and Food Government of Western Australia, Western Australia, South Perth.						x
Grassini, P., & Cassman, K. G. (2012). High-yield maize with large net energy yield and small global warming intensity. Proceedings of the National Academy of Sciences, 109(4), 1074-1079.						x
Gretz, J., Henderson, A., Lalonde, S., Mills, M., Price, A., & Walsh, B. (2011). Sustainability and Tracking Strategies for Gills Onions Farming Operations. Donald Bren School of Environmental Science & Management, Isla Vista.						x
Grönroos, J., F. Silvenius, M. Kankainen, K. Silvo and T. Mäkinen (2012). "Life cycle environmental impacts of different fish farming alternatives in the Baltic Sea." The International Council for the Exploration of the Sea (ICES), Copenhagen, Retrieved 13/02/2015, from http://www.ices.dk/sites/pub/CM%20Doccuments/CM-2012/Q/Q0312.pdf.		x
Gruber, L. M., C. P. Brandstetter, U. Bos and J. P. Lindner (2014). LCA study of unconsumed food and the influence of consumer behavior. Proceedings of the 9th International Conference on Life Cycle Assessment in the Agri-Food Sector. San Francisco: 489-499.		x
Guerci, M., L. Bava, M. Zucali, A. Sandrucci, C. Penati and A. Tamburini (2013). "Effect of farming strategies on environmental impact of intensive dairy farms in Italy." Journal of Dairy Research 80(03): 300-308.		x				x
Guerci, M., M. T. Knudsen, L. Bava, M. Zucali, P. Schönbach and T. Kristensen (2013). "Parameters affecting the environmental impact of a range of dairy farming systems in Denmark, Germany and Italy." Journal of Cleaner Production 54(0): 133-141.		x				x
Guerci, M., M. Zucali, A. Sandrucci, A. Tamburini, C. Penati and L. Bava (2012). Life Cycle Assessment of milk production in Italian intensive dairy farms 8th International Conference on Life Cycle Assessment in the Agri-Food Sector (LCA Food 2012). Saint Malo, France. Rennes.		x				x
Gunady, M. G. A., W. Biswas, V. A. Solah and A. P. James (2012). "Evaluating the global warming potential of the fresh produce supply chain for strawberries, romaine/cos lettuces (Lactuca sativa), and button mushrooms (Agaricus bisporus) in Western Australia using life cycle assessment (LCA)." Journal of Cleaner Production 28(0): 81-87.		x
Guo, M. (2012). Life cycle assessment (LCA) of light-weight eco-composites. Springer Science & Business Media, Berlin/Heidelberg.						x
Gustafson, D. I., Collins, M., Fry, J., Smith, S., Matlock, M., Zilberman, D., Shyrock, J., Doane, M., Ramsey, N. (2014). Climate adaptation imperatives: global sustainability trends and eco-efficiency metrics in four major crops–canola, cotton, maize, and soybeans. International journal of agricultural sustainability, 12(2), 146-163.						x
Gutiérrez, A. S., Eras, J. J. C., Billen, P., & Vandecasteele, C. (2016). Environmental assessment of pig production in Cienfuegos, Cuba: alternatives for manure management. Journal of Cleaner Production, 112, 2518-2528.						x
Guttormsdòttir, A. B. (2009). Life Cycle Assessment on Icelandic cod product based on two different fishing methods. Department of Engineering and Natural Sciences. University of Iceland Environment and Natural Resources, Verkfræðideild Háskóli Íslands. Masters.		x
Ha, N., Feike, T., Angenendt, E., Xiao, H., & Bahrs, E. (2015). Impact of farm management diversity on the environmental and economic performance of the wheat–maize cropping system in the North China Plain. International Journal of Agricultural Sustainability, 13(4), 350-366.						x
Haas, G., F. Wetterich and U. Köpke (2001). "Comparing intensive, extensified and organic grassland farming in southern Germany by process life cycle assessment." Agriculture, Ecosystems & Environment 83(1–2): 43-53.		x
Hagemann, M., T. Hemme, A. Ndambi, O. Alqaisi and M. N. Sultana (2011). "Benchmarking of greenhouse gas emissions of bovine milk production systems for 38 countries." Animal Feed Science and Technology 166–167(0): 46-58.		x
Halberg, N., Dalgaard, R., & Rasmussen, M. D. (2006). Miljøvurdering af konventional og økologisk avl af grøntsager-Livscyklusvurdering af produktion i væksthuse og på friland: Tomater, agurker, løg, gulerødder. Arbejdsrapport fra Miljøstyrelsen Nr. 5.						x
Halberg, N., J. Hermansen, I. Kristensen, J. Eriksen, N. Tvedegaard and B. Petersen (2010). "Impact of organic pig production systems on CO2 emission, C sequestration and nitrate pollution." Agronomy for Sustainable Development 30(4): 721-731.		x				x
Hall, G., Rothwell, A., Grant, T., Isaacs, B., Ford, L., Dixon, J., ... & Friel, S. (2014). Potential environmental and population health impacts of local urban food systems under climate change: a life cycle analysis case study of lettuce and chicken. Agriculture & Food Security, 3(1), 6.						x
Hallström, E., E. Röös and P. Börjesson (2014). "Sustainable meat consumption: A quantitative analysis of nutritional intake, greenhouse gas emissions and land use from a Swedish perspective." Food Policy 47(0): 81-90.		x
Hamerschlag, K. and K. Venkat. 2011. Meat Eater's Guide to Climate Change and Health: Lifecycle Assessments - Methodology and Results. Environmental Working Group, Washington D.C. Available at: http://www.ewg.org/meateatersguide/a-meat-eaters-guide-to-climate-change-health-what-you-eat-matters/.				x
Harada, H., Kobayashi, H., & Shindo, H. (2007). Reduction in greenhouse gas emissions by no-tilling rice cultivation in Hachirogata polder, northern Japan: Life-cycle inventory analysis. Soil science and plant nutrition, 53(5), 668-677.						x
Harsono, S. S., Prochnow, A., Grundmann, P., Hansen, A., & Hallmann, C. (2012). Energy balances and greenhouse gas emissions of palm oil biodiesel in Indonesia. GCB Bioenergy, 4(2), 213-228.						x
Hartikainen, H. (2011). Allokointimenettelyt elintarvikkeiden elinkaariarvioinneissa (translated: The food of the allocation LCA). , In contemporary economics, Department of Environmental Economics, University of Helsinki. Masters thesis.		x
Hartikainen, H., F. Silvenius and J.-M. Katajajuuri (2014). Critical review of allocation rules – the case of Finnish rainbow trout. Proceedings of the 9th International Conference on Life Cycle Assessment in the Agri-Food Sector. San Francisco: 509-516.		x
Hatcho, N., Matsuno, Y., Kochi, K., & Nishishita, K. (2012). Assessment of Environment-friendly Rice Farming Through Life Cycle Assessment (LCA). CMU.J.Nat.Sci.Special Issue on Agricultural & Natural Resources. 11(1), 403-408.						x
Haverkort, A. J., & Hillier, J. G. (2011). Cool farm tool–potato: model description and performance of four production systems. Potato Research, 54(4), 355-369.						x
Haverkort, A. J., Sandaña, P., & Kalazich, J. (2014). Yield gaps and ecological footprints of potato production systems in Chile. Potato research, 57(1), 13-31.						x
Hayer, F., Kägi, T., Casado, D., Czembor, E., Delval, P., Gaillard, G., ... & Strassemeyer, J. O. (2008). 53-Life cycle assessment of wheat and apple production systems within the ENDURE project. In: Proceesings of ENDURE International Conference 2008, 12-15 October, La Grande-Motte, France.						x
He, X., Qiao, Y., Liu, Y., Dendler, L., Yin, C., & Martin, F. (2016). Environmental impact assessment of organic and conventional tomato production in urban greenhouses of Beijing city, China. Journal of Cleaner Production, 134, 251-258.						x
Head, M., M. Sevenster, I. Odegard, B. Krutwagen, H. Croezen and G. Bergsma (2013). "Life cycle impacts of protein-rich foods: creating robust yet extensive life cycle models for use in a consumer app." Journal of Cleaner Production(in press): 1-10.		x
Helgeson, P. (2011). An overview Life Cycle Assessment in the poultry industry. Minnesota Environmental Initiative.		x
Heller, M. C. and G. A. Keoleian (2011). "Life Cycle Energy and Greenhouse Gas Analysis of a Large-Scale Vertically Integrated Organic Dairy in the United States." Environmental Science & Technology 45(5): 1903-1910.		x
Henriksson, P. J. G., Zhang, W., Nahid, S. A. A., Newton, R., Phan, L. T., Dao, H. M. , Zhang, Z., Jaithiang, J., Andong, R., Chaimanuskul, K., Vo, N. S., Hua, H. V., Haque, M. M., Das, R., Kruijssen, F., Satapornvanit, K., Nguyen, P. T., Liu, Q., Liu, L., Wahab, M. A., Murray, F. J., Little, D. C. & Guinée, J. B. (2014a). Results of LCA studies of Asian Aquaculture Systems for Tilapia, Catfish, …						x
Hetherington, C.A. (2014). Life Cycle Assessment of the Production of Edible Emulsions - Comparing A Novel Process Route Using Adequately Extracted Oil-Bodies Against Existing Technology. PhD Thesis. University of Bath, Bath.						x
Hillier, J., Hawes, C., Squire, G., Hilton, A., Wale, S., & Smith, P. (2009). The carbon footprints of food crop production. International Journal of Agricultural Sustainability, 7(2), 107-118.						x
Hirschfeld, J., Weiß, J., Preidl, M., & Korbun, T. (2008). Klimawirkungen der Landwirtschaft in Deutschland. IÖW, Germany.						x
Hofer, B. (2009). How to reduce the environmental footprint of consumer goods: LCA studies on fruit and vegetables production. 37th LCA Discussion Forum. Lausanne.		x
Hokazono, S. and K. Hayashi (2012). "Variability in environmental impacts during conversion from conventional to organic farming: a comparison among three rice production systems in Japan." Journal of Cleaner Production 28(0): 101-112.		x				x
Hokazono, S., K. Hayashi, M. Sato and A. M. Palese (2009). "Potentialities of organic and sustainable rice production in Japan from a life cycle perspective." Agronomy Research Special Issue 1: 257-262.		x				x
Hörtenhuber, S., T. Lindenthal, B. Amon, T. Markut, L. Kirner and W. Zollitsch (2010). "Greenhouse gas emissions from selected Austrian dairy production systems—model calculations considering the effects of land use change." Renewable Agriculture and Food Systems 25(04): 316-329.		x				x
Hospido, A. and P. Tyedmers (2005). "Life cycle environmental impacts of Spanish tuna fisheries." Fisheries Research 76(2): 174-186.		x
Hospido, A., L. Milà i Canals, S. McLaren, M. Truninger, G. Edwards-Jones and R. Clift (2009). "The role of seasonality in lettuce consumption: a case study of environmental and social aspects." The International Journal of Life Cycle Assessment 14(5): 381-391.		x
Hospido, A., M. T. Moreira and G. Feijoo (2003). "Simplified life cycle assessment of galician milk production." International Dairy Journal 13(10): 783-796.		x
Hu, M., G.Wong, A. Yu. 2007. A Life-Cycle and Economics Analysis: Butter vs. Margarine Used in UBC Food Service. The University of British Columbia, Dept. of Chemical and Biological Engineering, Vancouver, B.C. Canada. April 2007.				x
Huerta, A. R., Güereca, L. P., & Lozano, M. D. L. S. R. (2016). Environmental impact of beef production in Mexico through life cycle assessment. Resources, Conservation and Recycling, 109, 44-53.						x
Huerta, J.H., Alvear, E.M., Navarro, R.M. (2012). Evaluation of two production methods of Chilean wheat by life cycle assessment (LCA). Páginas, 30 (2), 101-110.						x
Hun, A. L. N., Mele, F. D., & Pérez, G. A. (2016). A comparative life cycle assessment of the sugarcane value chain in the province of Tucumán (Argentina) considering different technology levels. The International Journal of Life Cycle Assessment, doi:10.1007/s11367-016-1047-3.						x
Ingrao, C., Matarazzo, A., Tricase, C., Clasadonte, M. T., & Huisingh, D. (2015). Life cycle assessment for highlighting environmental hotspots in Sicilian peach production systems. Journal of Cleaner Production, 92, 109-120.						x
Ingwersen, W.W., (2012). Life cycle assessment of fresh pineapple from Costa Rica. Journal of Cleaner Production 35, 152-163.		x				x
INSEE National Institute of Statistics and Economic Studies. Statistical operations:sSurvey on industrial energy consumption/EACEI [cited 30 Aug 2014]. Available from: http://www.insee.fr/en/ methodes/default.asp?page=sources/ope-enq-conso-energie-industrieeacei. htm.	x
International Organization for Standardization (ISO). 14040:2006 environmental management - life cycle assessment - principles and framework. Geneva (Switzerland): International Organisation for Standardization; 2006.	x
International Organization for Standardization (ISO). 14044:2006 environmental management - life cycle assessment - Requirements and guidelines. Geneva (Switzerland): International Organisation for Standardization; 2006.	x
Iriarte, A., M. G. Almeida and P. Villalobos (2014). "Carbon footprint of premium quality export bananas: Case study in Ecuador, the world's largest exporter." Science of The Total Environment 472(0): 1082-1088.		x				x
Iriarte, A., Rieradevall, J., & Gabarrell, X. (2010). Life cycle assessment of sunflower and rapeseed as energy crops under Chilean conditions. Journal of Cleaner Production, 18(4), 336-345.						x
Iribarren, D., I. Vázquez-Rowe, A. Hospido, M. T. Moreira and G. Feijoo (2010). "Estimation of the carbon footprint of the Galician fishing activity (NW Spain)." Science of The Total Environment 408(22): 5284-5294.		x		x		x
Iribarren, D., M. T. Moreira and G. Feijoo (2010). "Revisiting the Life Cycle Assessment of mussels from a sectorial perspective." Journal of Cleaner Production 18(2): 101-111.		x
Jakobsen, M., Preda, T., Kongsted, A. G., & Hermansen, J. E. (2015). Increased Foraging in Outdoor Organic Pig Production—Modeling Environmental Consequences. Foods, 4(4), 622-644.						x
Jayasundara, S., & Wagner-Riddle, C. (2014). Greenhouse gas emissions intensity of Ontario milk production in 2011 compared with 1991. Canadian Journal of Animal Science, 94(1), 155-173.						x
Jayasundara, S., Wagner-Riddle, C., Dias, G., & Kariyapperuma, K. A. (2014). Energy and greenhouse gas intensity of corn (Zea mays L.) production in Ontario: A regional assessment. Canadian Journal of Soil Science, 94(1), 77-95.						x
Jerbi, M.A., Aubin, J., Garnaoui, K., Achour, L., Kacem, A., (2012). Life cycle assessment (LCA) of two rearing techniques of sea bass (Dicentrarchus labrax). Aquacultural Engineering 46, 1-9.		x				x
Jianyi, L., H. Yuanchao, C. Shenghui, K. Jiefeng and X. Lilai "Carbon footprints of food production in China (1979–2009)." Journal of Cleaner Production(0).		x
Johansen, A., Daugstad, K., Bakken, A. K., & Fystro, G. (2013). Inventories as basis for life cycle assessments of milk and meat produced at Norwegian dairy farms. Bioforsk Rapport Vol. 8 Nr. 73. Bioforsk Midt Norge, Stjørdal.						x
Johnson, D., H. Phetteplace, A. Seidl, U. Schneider and B. McCarl (2003). Management Variations for U.S. Beef Production Systems: Effects on Greenhouse Gas Emissions and China. 3rd International Methane and Nitrous Oxide Mitigation Conference, Beijing, China,, China Coal Information Institute.		x
Jonell, M. and P. J. G. Henriksson "Mangrove–shrimp farms in Vietnam—Comparing organic and conventional systems using life cycle assessment." Aquaculture(0).		x				x
Jones, A. K., D. L. Jones and P. Cross (2014). "The carbon footprint of lamb: Sources of variation and opportunities for mitigation." Agricultural Systems 123(0): 97-107.		x
Jones, C. D., Fraisse, C. W., & Ozores-Hampton, M. (2012). Quantification of greenhouse gas emissions from open field-grown Florida tomato production. Agricultural Systems, 113, 64-72.						x
Jungbluth, N., Chudacoff, M., Dauriat, A., Dinkel, F., Doka, G., Faist Emmenegger, M., ... & Sutter, J. (2007). Life cycle inventories of bioenergy. Final report ecoinvent data v2. 0 No, 17. Ecoinvent, Zurich.						x
Jungbluth, N., G. Doublet, M. Stucki and S. Schori (2013). Deliverable: D2.1 Life cycle assessment of orange juice Project no. 288974. SENSE ‘HarmoniSed Environmental Sustainability in the European food and drink chain’. Zürich, ESU-services Ltd.		x
Jungbluth, N., R. Keller, A. König and G. v. Doublet (2014). ONE TWO WE – Life cycle management in canteens together with suppliers, customers and guests. Proceedings of the 9th International Conference on Life Cycle Assessment in the Agri-Food Sector. San Francisco: 611-618.		x
Kägi, T., D. Wettstein and F. Dinkel (2010). Comparing rice products: Confidence intervals as a solution to avoid wrong conclusions in communicating carbon footprints. Proceedings of the VII International Conference on Life Cycle Assessment in the Agri-Food Sector (LCA Food 2010). Bari Aldo Italy.		x
Kaltsas, A. M., Mamolos, A. P., Tsatsarelis, C. A., Nanos, G. D., & Kalburtji, K. L. (2007). Energy budget in organic and conventional olive groves. Agriculture, ecosystems & environment, 122(2), 243-251.						x
Kamali, F. P., M. P. M. Meuwissen and A. G. J. M. O. Lansink (2014). Evaluation of beef sustainability in conventional, organic, and mixed crop-beef supply chains. Proceedings of the 9th International Conference on Life Cycle Assessment in the Agri-Food Sector. San Francisco: 619-627.		x
Kanyarushoki, C., F. Fuchs and H. M. G. v. d. Werf (2008). Environmental evaluation of cow and goat milk chains in France. 6th International Conference on LCA in the Agri-Food Sector. Zurich, Ostfold Research.		x
Kanyarushoki, C., F. Fuchs and H. M. G. Van der Werf (2010). Environmental evaluation of cow and goat milk chains in France. Proceedings of the VII International Conference on Life Cycle Assessment in the Agri-Food Sector (LCA Food 2010). Bari, Italy.		x
Karakaya, A., & Özilgen, M. (2011). Energy utilization and carbon dioxide emission in the fresh, paste, whole-peeled, diced, and juiced tomato production processes. Energy, 36(8), 5101-5110.						x
Kasmaprapruet, S., W. Paengjuntuek, P. Saikhwan and H. Phungrassami (2009). "Life Cycle Assessment of milled rice production: case study in Thailand." European Journal of Scientific Research 30(2): 195-203.		x
Katajajuuri, J.-M., J. Grönroos and K. Usva (2008). Environmental impacts and related improvement options of supply chain of chicken meat. 6th International Conference on LCA in the Agri-Food Sector. Zurich.		x				x
Kehagias, M. C., Michos, M. C., Menexes, G. C., Mamolos, A. P., Tsatsarelis, C. A., Anagnostopoulos, C. D., & Kalburtji, K. L. (2015). Energy equilibrium and Carbon dioxide, Methane, and Nitrous oxide-emissions in organic, integrated and conventional apple orchards related to Natura 2000 site. Journal of Cleaner Production, 91, 89-95.						x
Kendall, A. and S. B. Brodt (2014). Comparing Alternative Nutritional Functional Units for Expressing Life Cycle Greenhouse Gas Emissions in Food Production Systems. Proceedings of the 9th International Conference on Life Cycle Assessment in the Agri-Food Sector. San Francisco: 628-634.		x				x
Keyes, S., Tyedmers, P., & Beazley, K. (2015). Evaluating the environmental impacts of conventional and organic apple production in Nova Scotia, Canada, through life cycle assessment. Journal of Cleaner Production, 104, 40-51.						x
Khatiwada, D., & Silveira, S. (2011) Greenhouse gas balances of molasses based ethanol in Nepal. Journal of Cleaner Production, 19, 1471-1485.						x
Khatiwada, D., Venkata, B. K., Silveira, S., & Johnson, F. X. (2016). Energy and GHG balances of ethanol production from cane molasses in Indonesia. Applied Energy, 164, 756-768.						x
Khojastehpour, M., Nikkhah, A., & Hashemabadi, D. (2015). A comparative study of energy use and greenhouse gas emissions of canola production. International Journal of Agricultural Management and Development, 5(1), 51-58.						x
Khoshnevisan, B., Bolandnazar, E., Shamshirband, S., Shariati, H. M., Anuar, N. B., & Kiah, M. L. M. (2015). Decreasing environmental impacts of cropping systems using life cycle assessment (LCA) and multi-objective genetic algorithm. Journal of Cleaner Production, 86, 67-77.						x
Khoshnevisan, B., Rafiee, S., Omid, M., Mousazadeh, H., & Clark, S. (2014a). Environmental impact assessment of tomato and cucumber cultivation in greenhouses using life cycle assessment and adaptive neuro-fuzzy inference system. Journal of Cleaner Production, 73, 183-192.						x
Khoshnevisan, B., Rafiee, S., Omid, M., Mousazadeh, H., & Rajaeifar, M. A. (2014b). Application of artificial neural networks for prediction of output energy and GHG emissions in potato production in Iran. Agricultural Systems, 123, 120-127.						x
Khoshnevisan, B., S. Rafiee and H. Mousazadeh (2013). "Environmental impact assessment of open field and greenhouse strawberry production." European Journal of Agronomy 50(0): 29-37.		x				x
Kim, D., G. Thoma, D. Nutter, F. Milani, R. Ulrich and G. Norris (2013). "Life cycle assessment of cheese and whey production in the USA." The International Journal of Life Cycle Assessment 18(5): 1019-1035		x				x
Kim, S., Dale, B. E., & Jenkins, R. (2009). Life cycle assessment of corn grain and corn stover in the United States. The International Journal of Life Cycle Assessment, 14(2), 160-174.						x
Knudsen, M. T., J. E. Hermansen, J. E. Olesen, C. F. E. Topp, K. Schelde, N. Angelopoulos and M. Reckling (2014). Climate impact of producing more grain legumes in Europe. Proceedings of the 9th International Conference on Life Cycle Assessment in the Agri-Food Sector. San Francisco: 641-646		x				x
Knudsen, M. T., Yu-Hui, Q., Yan, L., & Halberg, N. (2010). Environmental assessment of organic soybean (Glycine max) imported from China to Denmark: a case study. Journal of Cleaner Production, 18(14), 1431-1439.						x
Knudsen, M., G. Fonseca de Almeida, V. Langer, L. Santiago de Abreu and N. Halberg (2011). "Environmental assessment of organic juice imported to Denmark: a case study on oranges (Citrus sinensis) from Brazil." Organic Agriculture 1(3): 167-185.		x				x
Koch, P., Salou, T. (2015) AGRIBALYSE®: METHODOLOGY Version 1.2. ADEME, Angers, France.						x
Koga, N., Sawamoto, T., & Tsuruta, H. (2006). Life cycle inventory-based analysis of greenhouse gas emissions from arable land farming systems in Hokkaido, northern Japan. Soil Science and Plant Nutrition, 52(4), 564-574.						x
Koga, N., Tajima, R. (2011). Assessing energy efficiencies and greenhouse gas emissions under bioethanol-oriented paddy rice production in northern Japan. Journal of Environmental Management, 92, 967-973.						x
Kool, A., H. Blonk, T. Ponsioen, W. Sukkel, H. Vermeer, J. d. Vries and R. Hoste (2009). Carbon footprints of conventional and organic pork: Assessment of Typical Production Systems in the Netherlands, Denmark, England and German. Gouda, Blonk Milieu Advies BV.		x				x
Kristensen, T., L. Mogensen, M. T. Knudsen and J. E. Hermansen (2011). "Effect of production system and farming strategy on greenhouse gas emissions from commercial dairy farms in a life cycle approach." Livestock Science 140(1–3): 136-148.		x				x
Lafontaine, M., R. Saad, D. Gilbert and M. Margni (2012). Environmental life cycle assessment of milk in Canada. 8th International Conference on Life Cycle Assessment in the Agri-Food Sector (LCA Food 2012). Saint Malo, France. Rennes.		x
Lalonde, S., Nicholson, A., Schenck, R. (2013). Life Cycle Assessment of Beer in Support of an Environmental Product Declaration. Earthsure. Available at: <http://iere.org/wp-content/uploads/2013/10/IERE_Beer_LCA_Final.pdf>. Accessed 01/01/2017.						x
Lantmännen (2008a). " Climate declaration Kungsörnen Plain Flour." Retrieved 07/11/2013, from http://gryphon.environdec.com/data/files/6/8822/CD148_kungsornen_plain_flour_2012.pdf.		x
Lantmännen (2010a). " Climate declaration för wheat flout whole grain." Retrieved 07/11/2013, from http://gryphon.environdec.com/data/files/6/9279/CD213SE.pdf.		x
Lantmännen (2010b). " Climate declaration for graham flour." Retrieved 07/11/2013, from http://gryphon.environdec.com/data/files/6/9278/CD214SE.pdf.		x
Lantmännen (2012). " Climate declaration for Kungsörnen plain flour bulk pack." Retrieved 07/11/2013, from http://gryphon.environdec.com/data/files/6/9278/CD214SE.pdf.		x
Ledgard, S. F., C. Basset-Mens, S. McLaren and M. Boyes (2007). Energy use, “food miles” and greenhouse gas emissions from New Zealand dairying – how efficient are we? Proceedings of the New Zealand Grassland Association: 223–228.		x
Ledgard, S. F., M. Lieffering, J. McDevitt, M. Boyes and R. Kemp (2010). A Greenhouse Gas Footprint Study for Exported New Zealand Lamb, Report prepared for the Meat Industry Association, Ballance Agri Nutrients, Landcorp and MAF.		x
Legesse, G., Beauchemin, K. A., Ominski, K. H., McGeough, E. J., Kroebel, R., MacDonald, D., Little, S,M. & McAllister, T. A. (2016). Greenhouse gas emissions of Canadian beef production in 1981 as compared with (2011). Animal Production Science, 56, 153-168.						x
Leinonen, I. and A. G. W. I. Kyriazakis (2014). Comparing UK turkey production systems using analytical error propagation in uncertainty analysis. Proceedings of the 9th International Conference on Life Cycle Assessment in the Agri-Food Sector. San Francisco: 702-710.		x				x
Leinonen, I. and I. Kyriazakis (2013). "Quantifying the environmental impacts of UK broiler and egg production systems." lohmann-information 48(2): 45-50.		x
Leinonen, I., A. G. Williams, J. Wiseman, J. Guy and I. Kyriazakis (2012 ). "Predicting the environmental impacts of chicken systems in the United Kingdom through a life cycle assessment: Broiler production systems." Poultry Science Association Inc 91: 8-25.		x				x
Leinonen, I., A. Williams and I. Kyriazakis (2012). Quantifying environmental impacts and their uncertainties for UK broiler and egg production systems. 8th International Conference on Life Cycle Assessment in the Agri-Food Sector (LCA Food 2012). Saint Malo, France. Rennes.		x				x
Leip, A., F. Weiss, T. Wassenaar, I. Perez, T. Fellmann, P. Loudjani, F. Tubiello, D. Grandgirard, S. Monni and K. Biala (2010). Evaluation of the Livestock Sector's Contribution to the EU Greenhouse Gas Emissions (GGELS), Final Report;. Ispra, Italy, Joint Research Centre, Institute for Environment and Sustainability.		x
Léis, C. M. d., V. P. d. S. Jr., S. R. Soares, F. T. Olszensvski and S. Meireles (2010). Environmental assessment of two dairy systems in Brazil South. Proceedings of the VII International Conference on Life Cycle Assessment in the Agri-Food Sector (LCA Food 2010). Bari, Italy.		x
Lescot, T. (2012). Carbon footprint analysis in banana production. Second Conference of the World Banana Forum. Guayaquil, Ecuador-February 28-29,.		x
Lesschen, J. P., M. van den Berg, H. J. Westhoek, H. P. Witzke and O. Oenema (2011). "Greenhouse gas emission profiles of European livestock sectors." Animal Feed Science and Technology 166–167(0): 16-28.		x
Lillywhite, R. (2008). "The environmental footprint: a method to determine the environmental impact of agricultural production." Aspects of Applied Biology 86: 61-68.		x				x
Lindenthal, T., T. Markut, S. Hörtenhuber and G. Rudolph (2010). Greenhouse Gas Emissions of Organic and Conventional Foodstuffs in Austria. VII International Conference on Life Cycle Assessment in the Agri-Food Sector (LCA Food 2010). Bari, Italy.		x
Litskas, V. D., Mamolos, A. P., Kalburtji, K. L., Tsatsarelis, C. A., & Kiose-Kampasakali, E. (2011). Energy flow and greenhouse gas emissions in organic and conventional sweet cherry orchards located in or close to Natura 2000 sites. Biomass and Bioenergy, 35(3), 1302-1310.						x
Liu, Q., Liu, B., Ambus, P., Zhang, Y., Hansen, V., Lin, Z., ... & Wang, X. (2016). Carbon footprint of rice production under biochar amendment–a case study in a Chinese rice cropping system. Gcb Bioenergy, 8(1), 148-159.						x
Liu, Y., V. Langer, H. Høgh-Jensen and H. Egelyng (2010). "Life Cycle Assessment of fossil energy use and greenhouse gas emissions in Chinese pear production." Journal of Cleaner Production 18(14): 1423-1430.		x				x
Lo Giudice, A., Mbohwa, C., Clasadonte, M. T., & Ingrao, C. (2013). Environmental assessment of the citrus fruit production in Sicily using LCA. Italian Journal of Food Science, 25(2).						x
Lo Giudice, A., Mbohwa, C., Clasadonte, M. T., & Ingrao, C. (2014). Life cycle assessment interpretation and improvement of the Sicilian artichokes production. International Journal of Environmental Research, 8(2), 305-316.						x
Loijos, A. (2008). "Assumptions and methodologies for life cycle assessment of food products." Retrieved 02/02/2015, from http://www.linkcycle.com/foodprintmethods.pdf.		x
Lovett, D. K., L. Shalloo, P. Dillon and F. P. O’Mara (2006). "A systems approach to quantify greenhouse gas fluxes from pastoral dairy production as affected by management regime." Agricultural Systems 88(2–3): 156-179.		x
Luske, B. (2010). Comprehensive carbon footprint assessment Dole Bananas. Waddinxveen, Soil and More International.		x				x
Ma, B. L., Liang, B. C., Biswas, D.K., Morrison, M.J., McLaughlin, N.B. (2012). The carbon footprint of maize production as affected by nitrogen fertilizer and maize-legume rotations. Nutrient Cycling in Agroecosystems, 94, 15-31.						x
Macedo, I. D. C., Leal, M. R. L. V., & Da Silva, J. E. A. R. (2004). Assessment of greenhouse gas emissions in the production and use of fuel ethanol in Brazil. Government of the State of São Paulo, São Paulo.						x
Maciel, V. G., Zortea, R. B., da Silva, W. M., de Abreu Cybis, L. F., Einloft, S., & Seferin, M. (2015). Life Cycle Inventory for the agricultural stages of soybean production in the state of Rio Grande do Sul, Brazil. Journal of Cleaner Production, 93, 65-74.						x
Mackenzie, S., I. Leinonen, N. Ferguson and I. Kyriazakis1 (2014). Accounting for uncertainty in the quantification of the environmental impacts of Canadian pig farming systems. Proceedings of the 9th International Conference on Life Cycle Assessment in the Agri-Food Sector. San Francisco: 743-751.		x
MacWilliam, S., Sanscartier, D., Lemke, R., Wismer, M., & Baron, V. (2016). Environmental benefits of canola production in 2010 compared to 1990: A life cycle perspective. Agricultural Systems, 145, 106-115.						x
MacWilliam, S., Wismer, M., & Kulshreshtha, S. (2014). Life cycle and economic assessment of Western Canadian pulse systems: The inclusion of pulses in crop rotations. Agricultural Systems, 123, 43-53.						x
Maina, J. J., Mutwiwa, U. N., Githiru, M., & Kituu, G. M. (2014). Evaluation of Greenhouse Gas Emissions from Small-scale Coffee Producers in Kiambu-Kenya Based on Calculations of the Cool Farm Tool. In Proceedings of Sustainable Research and Innovation Conference (p. 192-195).						x
Maraseni, T. N., & Cockfield, G. (2011). Does the adoption of zero tillage reduce greenhouse gas emissions? An assessment for the grains industry in Australia. Agricultural Systems, 104(6), 451-458.						x
Maraseni, T. N., Cockfield, G., & Apan, A. (2007). A comparison of greenhouse gas emissions from inputs into farm enterprises in Southeast Queensland, Australia. Journal of Environmental Science and Health Part A, 42(1), 11-18.						x
Maraseni, T. N., G. Cockfield, J. Maroulis and G. Chen (2010). "An assessment of greenhouse gas emissions from the Australian vegetables industry." Journal of Environmental Science and Health, Part B 45(6): 578-588.		x				x
Maraseni, T. N., Mushtaq, S., & Reardon-Smith, K. (2012). Integrated analysis for a carbon-and water-constrained future: An assessment of drip irrigation in a lettuce production system in eastern Australia. Journal of environmental management, 111, 220-226.						x
Martínez-Blanco, J., Muñoz, P. Antón, A., & Rieradevall, J. (2011). Assessment of tomato Mediterranean production in open-ﬁeld and standard multi-tunnel greenhouse, with compost or mineral fertilizers, from an agricultural and environmental standpoint. Journal of Cleaner Production, 19, 985-997.						x
Martínez-Blanco, J., Rieradevall, J., Antón, A., & Muñoz, P. (2014). Multifunctionality-solving approaches of compost application in crop rotations. Journal of Cleaner Production, 64, 384-395.						x
Martin-Gorriz, B., Soto-García, M., & Martínez-Alvarez, V. (2014). Energy and greenhouse-gas emissions in irrigated agriculture of SE (southeast) Spain. Effects of alternative water supply scenarios. Energy, 77, 478-488.						x
Marton, S., T. Kägi and D. Wettstein (2010). Lower global warming potential of cucumbers and lettuce from a greenhouse heated by waste heat Proceedings of the VII International Conference on Life Cycle Assessment in the Agri-Food Sector (LCA Food 2010). Bari, Italy.		x
Marvinney, E., A. Kendall and S. Brodt (2014). A comparative assessment of greenhouse gas emissions in California almond, pistachio, and walnut production. Proceedings of the 9th International Conference on Life Cycle Assessment in the Agri-Food Sector. San Francisco: 761-770.		x				x
Mashoko, L., Mbohwa, C., & Thomas, V. M. (2010). LCA of the South African sugar industry. Journal of Environmental Planning and Management, 53(6), 793-807.						x
Mathews, J., & Ardiyanto, A. (2015). Estimation of greenhouse gas emissions for palm oil biodiesel production: a review and case study within the Council Directives 2009/28/EC of the European parliament. Journal of Oil Palm, Environment & Health, 6, 25-41.						x
Mathot, M., Van Stappen, F., Loriers, A., Planchon, V., Jamin, J., Corson, M., Stilmant, D. (2014). Environmental impacts of milk production in southern Belgium: estimation for nine commercial farms and investigation of mitigation via better manure application. In Schenck, R., Huizenga, D. (Eds.), (2014). Proceedings of the 9th International Conference on Life Cycle Assessment in the Agri-Food Se…						x
Matsuura, M. I. F., Dias, F. R., Picoli, J. F., Lucas, K. R. G., de Castro, C., & Hirakuri, M. H. (2016). Life-cycle assessment of the soybean-sunflower production system in the Brazilian Cerrado. The International Journal of Life Cycle Assessment, doi:10.1007/s11367-016-1089-6.						x
Mattsson, B., & Wallén, E. (2003). Environmental life cycle assessment (LCA) of organic potatoes. ActaHort, 619, 427-435.						x
Mazzetto, A. M., Feigl, B. J., Schils, R. L. M., Cerri, C. E. P., & Cerri, C. C. (2015). Improved pasture and herd management to reduce greenhouse gas emissions from a Brazilian beef production system. Livestock Science, 175, 101-112.						x
Mc Geough, E. J., Little, S. M., Janzen, H. H., McAllister, T. A., McGinn, S. M., & Beauchemin, K. A. (2012). Life-cycle assessment of greenhouse gas emissions from dairy production in Eastern Canada: A case study. Journal of dairy science, 95(9), 5164-5175.						x
Mccarty, J., H. Sandefur, M. Matlock, G. Thoma and D. Kim (2012). National Scan-level Life CyclevAssessment for Production of US Peanut Butter. Technical Report 3Q-2012-01, Center for Agricultural and Rural Sustainability.		x				x
McLaren, S. J., A. Hume and N. Mithraratne (2010). Carbon Management for the Primary Agricultural Sector In New Zealand. Proceedings of the VII International Conference on Life Cycle Assessment in the Agri-Food Sector (LCA Food 2010). Bari, Italy.		x
Meisterling, K., C. Samaras and V. Schweizer (2009). "Decisions to reduce greenhouse gases from agriculture and product transport: LCA case study of organic and conventional wheat." Journal of Cleaner Production 17(2): 222-230.		x
Mele, F. D., Kostin, A. M., Guillén-Gosálbez, G., & Jiménez, L. (2011). Multiobjective model for more sustainable fuel supply chains. A case study of the sugar cane industry in Argentina. Industrial & Engineering Chemistry Research, 50(9), 4939-4958.						x
Meneses, M., Torres, C. M., & Castells, F. (2016). Sensitivity analysis in a life cycle assessment of an aged red wine production from Catalonia, Spain. Science of The Total Environment, 562, 571-579.						x
Meul, M., C. Ginneberge, C. E. Van Middelaar, I. J. M. de Boer, D. Fremaut and G. Haesaert (2012). "Carbon footprint of five pig diets using three land use change accounting methods." Livestock Science 149(3): 215-223.		x				x
Meul, M., Van Middelaar, C. E., de Boer, I. J., Van Passel, S., Fremaut, D., & Haesaert, G. (2014). Potential of life cycle assessment to support environmental decision making at commercial dairy farms. Agricultural Systems, 131, 105-115.						x
Michael, D. (2011). Carbon Reduction Benchmarks & Strategies New animal products. RIRDC Publication No. 11/063. Sydney, Rural Industries Research and Development Corporation.		x				x
Michael, D. (2011). Life Cycle Assessment: Australian Duck Meat Value Chain. 7th Australian Conference on Life Cycle Assessment: Revealing the secrets of a green market. Melbourne.		x
Michaelowa, A. and B. Dransfeld (2008). "Greenhouse gas benefits of fighting obesity." Ecological Economics 66(2–3): 298-308.		x
Michalopoulos, G., L. Christodoulopoulou, G. Giakoumaki, C. Manolaraki, S. Malliaraki, K. Aggelaki, E. Zontanou. 2011. Life Cycle Assessment of Extra Virgin Olive Oil Produced by Three Groups of Farmers in South Greece. Available at: http://www.rodaxagro.gr/main/downloads/en/lca_oil_in_greece_summary.pdf.				x
Michos, M. C., Mamolos, A. P., Menexes, G. C., Tsatsarelis, C. A., Tsirakoglou, V. M., & Kalburtji, K. L. (2012). Energy inputs, outputs and greenhouse gas emissions in organic, integrated and conventional peach orchards. Ecological indicators, 13(1), 22-28.						x
Mieleitner, J., M. Alig, F. Grandl, T. Nemecek and G. r. Gaillard (2012). Environmental impact of beef – role of slaughtering, meat processing and transport. 8th International Conference on Life Cycle Assessment in the Agri-Food Sector (LCA Food 2012). Saint Malo, France. Rennes.		x				x
Milà i Canals, L. (2003). Contributions to LCA methodology for agricultural systems: Site-dependency and soil degredation impact assessment. PhD Thesis. Universitat Autonoma de Barcelona. Bellaterra, Barcelona.						x
Milà i Canalsa, l., I. Muñoz, A. Hospido, K. Plassmann and S. McLaren (2008). Life cycle assessment (lca) of domestic vs. Imported vegetables. Case studies on broccoli, salad crops and green beans. CES Working Paper 01/08. Guildford Centre for Environmental Strategy, University of Surrey,.		x				x
Milà i Canalsa, l., J. Cour Jansen, G. M. Burnip and S. J. Cowell (2006). "Evaluation of the environmental impacts of apple production using Life Cycle Assessment (LCA): Case study in New Zealand." Agriculture, Ecosystems & Environment 114(2–4): 226-238.		x
Milà i Canalsa, l., Muñoz, I., Hospido, A., Plassmann, K., McLaren, S., (2008). Life cycle assessment (lca) of domestic vs. Imported vegetables. Case studies on broccoli, salad crops and green beans, CES Working Paper 01/08. Centre for Environmental Strategy, University of Surrey,, Guildford		x				x
Milà i Canalsa, l., S. J. Cowell, A. Hospido, D. Jones, G. Koerber, P. Cross, B. Hounsome and G. Edwards-Jones (2006). "LCA of horticultural crops including indicator of pesticide rating, from the Project." Comparative Assessment of Environmental, Community and Nutritional Impacts of Consuming Fruit and Vegetables Produced Locally and Overseas. Retrieved 02/02/2015, 2015, from http://relu.bangor.…		x
Mirasi, A., Samadi, M., Rabiee, A.H. (2015). An analytical method to survey the energy input-output and emissions of greenhouse gases from Wheat and Tomato farms in Iran. Biological Forum, 7(1), 52-58.						x
Mithraratne, N., Barber, A., McLaren, S.J. (2010). Carbon Footprinting for the Kiwifruit Supply Chain – Report on Methodology and Scoping Study - Final Report. Landcare Research Contract Report: LC0708/156 (Revised Edition), Lincoln.						x
Mobtaker, H. G., Keyhani, A., Mohammadi, A., Rafiee, S., & Akram, A. (2010). Sensitivity analysis of energy inputs for barley production in Hamedan Province of Iran. Agriculture, Ecosystems & Environment, 137(3), 367-372.						x
Mobtaker, H. G., Taki, M., Salehi, M., & Zarei Shahamat, E. (2013). Application of nonparametric method to improve energy productivity and CO2 emission for barley production in Iran. Agricultural Engineering International: CIGR Journal, 15(4), 84-93.						x
Mogensen, L., Kristensen, T., Nguyen, T. L. T., Knudsen, M. T., & Hermansen, J. E. (2014). Method for calculating carbon footprint of cattle feeds–including contribution from soil carbon changes and use of cattle manure. Journal of Cleaner Production, 73, 40-51.						x
Mogensen, L., Kristensen, T., Nielsen, N. I., Spleth, P., Henriksson, M., Swensson, C., ... & Vestergaard, M. (2015). Greenhouse gas emissions from beef production systems in Denmark and Sweden. Livestock Science, 174, 126-143.						x
Mogensen, L., T. Kristensen, M. T. Knudsen, J. Hermansen, M. Vestergaard and N. I. Nielsen (2014). A method to handle emissions related to manure production in LCAs with an example from a steer production system. Proceedings of the 9th International Conference on Life Cycle Assessment in the Agri-Food Sector. San Francisco: 853-857.		x
Mohammadi, A., Rafiee, S., Jafari, A., Dalgaard, T., Knudsen, M. T., Keyhani, A., Mousavi-Avva, S.H., Hermansen, J. E. (2013). Potential greenhouse gas emission reductions in soybean farming: a combined use of Life Cycle Assessment and Data Envelopment Analysis. Journal of Cleaner Production, 54, 89-100.						x
Mohammadi, A., Rafiee, S., Jafari, A., Keyhani, A., Dalgaard, T., Knudsen, M. T., ... & Hermansen, J. E. (2015). Joint Life Cycle Assessment and Data Envelopment Analysis for the benchmarking of environmental impacts in rice paddy production. Journal of Cleaner Production, 106, 521-532.						x
Mohammadi, A., Rafiee, S., Jafari, A., Keyhani, A., Mousavi-Avval, S. H., & Nonhebel, S. (2014). Energy use efficiency and greenhouse gas emissions of farming systems in north Iran. Renewable and Sustainable Energy Reviews, 30, 724-733.						x
Mohammadi-Barsari, A., Firouzi, S., & Aminpanah, H. (2016). Energy-use pattern and carbon footprint of rain-fed watermelon production in Iran. Information Processing in Agriculture, 3(2), 69-75.						x
Mohan, A. M. (2009). "Carbon footprint to be displayed on Tesco U.K. milk." Carbon footprint to be displayed on Tesco U.K. milk Metrics, standards, and LCA. Retrieved 23/05/2013, from http://www.greenerpackage.com/metrics_standards/carbon_footprint_be_displayed_tesco_uk_milk		x
Mollenhorst, H., Berentsen, P. B. M., De Boer, I. J. M. (2006). On-farm quantiﬁcation of sustainability indicators: an application to egg production systems. British Poultry Science 47, 405-417.						x
Møller, H., V. Schakenda, O. J. Hanssen and J. Nousiainen (2012). Food waste from cheese and yoghurt in a life cycle perspective. 8th International Conference on Life Cycle Assessment in the Agri-Food Sector (LCA Food 2012). Saint Malo, France. Rennes.		x
Monini S.p.A. (2013) Environmental Product Declaration (EPD®) for "GranFruttato" Extra Virgin Olive Oil S-P-00383. Available at: <http://gryphon.environdec.com/data/files/6/9628/epd383_monini_granfruttato.pdf>. Accessed 01/01/2017.						x
Moraditochaee, M., Azarpour, E., Bozorgi, H.R. (2014). Lentil (Lens culinaris Medik) Production Systems in Term of Energy Use Efficiency and Economical Analysis in North of Iran. Indian Journal of Fundamental and Applied Life Sciences. 4(1) 379-387.						x
Mordini, M., T. Nemecek and G. r. Gaillard (2009). Carbon and Water Footprint of Oranges and Strawberries: A Literature Review. Zurich, Agroscope Reckenholz-Tänikon Research Station ART.		x
Mortimer, N. D., & Elsayed, M. A. (2006). North east biofuel supply chain carbon intensity assessment. North Energy Associates, Sheffield.						x
Moudrý Jr, J., Jelínková, Z., Jarešová, M., Plch, R., Moudrý, J., & Konvalina, P. (2013a). Assessing greenhouse gas emissions from potato production and processing in the Czech Republic. Outlook on AGRICULTURE, 42(3), 179-183.						x
Moudrý Jr, J., Jelínková, Z., Jarešová, M., Plch, R., Moudrý, J., & Konvalina, P., Hyšpler, R. (2013b). The emissions of greenhouse gases produced during growing and processing of wheat products in the Czech Republic. Journal of Food, Agriculture & Environment, 11(1), 1133-1136.						x
Moudrý Jr, J., Jelínková, Z., Kopecký, M., Bernas, J., Moudrý, J., Konvalina, P., Kalsuš, V. (2014). Emissions of Greenhouse Gases from the Egg Production Within the Conventional and Organic Farming System. Lucrări Ştiinţifice, 57(1), 17-21.						x
Moudrý Jr, J., Jelínková, Z., Moudrý, J., Bernas, J., Kopecký, M., Konvalina, P. (2013c). Influence of farming systems on production of greenhouse gas emissions within cultivation of selected crops. Journal of Food, Agriculture & Environment, 11(3&4), 1015-18.						x
Mouron, P., Nemecek, T., Scholz, R. W., & Weber, O. (2006). Management influence on environmental impacts in an apple production system on Swiss fruit farms: combining life cycle assessment with statistical risk assessment. Agriculture, ecosystems & environment, 114(2), 311-322.						x
Mousavi-Avval, S. H., Rafiee, S., Jafari, A., & Mohammadi, A. (2011a). Optimization of energy consumption for soybean production using Data Envelopment Analysis (DEA) approach. Applied Energy, 88(11), 3765-3772.						x
Muir, S., Brock, P., Schwenke, G., Herridge, D., Scott, F., Madden, P. (2013). Identifying opportunities to reduce greenhouse gas emissions for climate change mitigation in grain production systems. 8th Australian LCA Conference. Sydney.						x
Müller, K., A. Holmes, M. Deurer and B. E. Clothier (2014). "Eco-efficiency as a sustainability measure for kiwifruit production in New Zealand." Journal of Cleaner Production (in press)(0).		x				x
Mungkung, R., J. Aubin, et al. (2013). "Life Cycle Assessment for environmentally sustainable aquaculture management: a case study of combined aquaculture systems for carp and tilapia." Journal of Cleaner Production 57(0): 249-256.		x				x
Muñoz, P., Antón, A., Nuñez, M., Paranjpe, A., Ariño, J., Castells, X., Rieradevall, J. (2007). Comparing the environmental impacts of greenhouse versus open-field tomato production in the Mediterranean region. In International Symposium on High Technology for Greenhouse System Management: Greensys2007 801 (p. 1591-1596).						x
Murphy, C. W., & Kendall, A. (2013). Life cycle inventory development for corn and stover production systems under different allocation methods. Biomass and Bioenergy, 58, 67-75.						x
Nabavi-Pelesaraei, A., Abdi, R., Rafiee, S., & Bagheri, I. (2016a). Determination of efficient and inefficient units for watermelon production-a case study: Guilan province of Iran. Journal of the Saudi Society of Agricultural Sciences, 15(2), 162-170.						x
Nabavi-Pelesaraei, A., Abdi, R., Rafiee, S., & Mobtaker, H. G. (2014). Optimization of energy required and greenhouse gas emissions analysis for orange producers using data envelopment analysis approach. Journal of Cleaner Production, 65, 311-317.						x
Nabavi-Pelesaraei, A., Rafiee, S., Hosseinzadeh-Bandbafha, H., & Shamshirband, S. (2016b). Modeling energy consumption and greenhouse gas emissions for kiwifruit production using artificial neural networks. Journal of Cleaner Production.						x
Nabavi-Pelesaraei, A., Sadeghzadeh, A., Payman, M. H., & Ghasemi, H. (2013). An analysis of energy use, CO2 emissions and relation between energy inputs and yield of hazelnut production in Guilan province of Iran. International journal of Advanced Biological and Biomedical Research, 1(12), 1601-1613.						x
Nakashima, T. (2010). Life cycle assessment integrated into positive mathematical programming: a conceptual model for analyzing area-based farming policy. Japan Agricultural Research Quarterly: JARQ, 44(3), 301-310.						x
Nakashima, T., & Ishikawa, S. (2016). Energy inputs and greenhouse gas emissions associated with small-scale farmer sugarcane cropping systems and subsequent bioethanol production in Japan. NJAS-Wageningen Journal of Life Sciences, 76, 43-53.						x
Narayanaswamy, V., Altham, J., Van Berkel, R., & McGregor, M. (2004). Environmental life cycle assessment (LCA) case studies for Western Australian grain products. Grains Research and Development Corporation, Curtin University of Technology, Perth, Australia.						x
Naudin, C., van der Werf, H. M., Jeuffroy, M. H., & Corre-Hellou, G. (2014). Life cycle assessment applied to pea-wheat intercrops: a new method for handling the impacts of co-products. Journal of Cleaner Production, 73, 80-87.						x
Neira, D. P. (2016). Energy sustainability of Ecuadorian cacao export and its contribution to climate change. A case study through product life cycle assessment. Journal of Cleaner Production, 112, 2560-2568.						x
Nemecek, T. (2010). How to establish life cycle inventories of agricultural products? Switzerland, Reckenholz-Tänikon Research Station Federal Department of Economic Affairs FDEA.		x
Nemecek, T., Bengoa, X., Lansche, J., Mouron, P., Riedener, E., Rossi, V. & Humbert, S. (2015) Methodological Guidelines for the Life Cycle Inventory of Agricultural Products. Version 3.0, July (2015). World Food LCA Database (WFLDB). Quantis and Agroscope, Lausanne and Zurich, Switzerland.						x
Nemecek, T., Huguenin-Elie, O., Dubois, D. & Gaillard, G. (2005). Ökobilanzierung von Anbausystemen im schweizerischen Acker- und Futterbau. Agroscope FAL Reckenholz, Zürich, Schriftenreihe der FAL, 155 p.						x
Nemecek, T., K. Weiler, K. Plassmann, J. Schnetzer, G. Gaillard, D. Jefferies, T. García–Suárez, H. King and L. Milà i Canals (2012). "Estimation of the variability in global warming potential of worldwide crop production using a modular extrapolation approach." Journal of Cleaner Production 31(0): 106-117.		x
Nemecek, T., von Richthofen, J. S., Dubois, G., Casta, P., Charles, R., & Pahl, H. (2008). Environmental impacts of introducing grain legumes into European crop rotations. European journal of agronomy, 28(3), 380-393.						x
Nemecek, T., Weiler, K., Plassmann, K., & Schnetzer, J. (2011a). Geographical extrapolation of environmental impact of crops by the MEXALCA method. Unilever-ART project no (p. 1-132). CH-2009-0362—final report phase 2.						x
Neto, B., Dias, A.C., Machado, M. (2013). Life cycle assessment of the supply chain of a Portuguese wine: from viticulture to distribution. The International Journal of Life Cycle Assessment, 18, 590-602.						x
Neufeldt, H., Schäfer, M. (2008). Mitigation strategies for greenhouse gas emissions from agriculture using a regional economic-ecosystem model. Agriculture, Ecosystems and Environment, 123, 305-316.						x
Nguyen, T. L. T., J. E. Hermansen and L. Mogensen (2010). "Environmental consequences of different beef production systems in the EU." Journal of Cleaner Production 18(8): 756-766.		x				x
Nguyen, T. L. T., J. E. Hermansen and L. Mogensen (2011). "Environmental assessment of Danish pork. Aarhus University, Department of Agroecology. Denmark, Report no 103." Retrieved 14/02/2016, from http://web.agrsci.dk/djfpublikation/djfpdf/ir_103_54761_indhold_internet.pdf.		x				x
Nguyen, T. L. T., J. E. Hermansen and L. Mogensen (2012). "Environmental costs of meat production: the case of typical EU pork production." Journal of Cleaner Production 28(0): 168-176.		x				x
Nguyen, T. T. H., H. M. G. van der Werf, M. Eugène, P. Veysset, J. Devun, G. Chesneau and M. Doreau (2012). "Effects of type of ration and allocation methods on the environmental impacts of beef-production systems." Livestock Science 145(1–3): 239-251.		x				x
Nguyen, T. T. H., M. Doreau, M. S. Corson, M. Eugène, L. Delaby, G. Chesneau, Y. Gallard and H. M. G. van der Werf (2013). "Effect of dairy production system, breed and co-product handling methods on environmental impacts at farm level." Journal of Environmental Management 120(0): 127-137.		x				x
Nielsen, N. I., M. Jørgensen and I. K. Rasmussen (2013). Greenhouse Gas Emission from Danish Organic Egg Production estimated via LCA Methodology. Aarhus, Knowledge Centre for Agriculture, Poultry.		x
Nielsen, N. I., M. Jørgensen and S. Bahrndorff (2011). Greenhouse Gas Emission from the Danish Broiler Production estimated via LCA Methodology. Aarhius N, Denmark, Agrotech, Knowledge Centre for Agricultural production		x
Niero, M., Ingvordsen, C. H., Peltonen-Sainio, P., Jalli, M., Lyngkjær, M. F., Hauschild, M. Z., & Jørgensen, R. B. (2015). Eco-efficient production of spring barley in a changed climate: A Life Cycle Assessment including primary data from future climate scenarios. Agricultural Systems, 136, 46-60.						x
Nikkhah, A., Emadi, B., Soltanali, H., Firouzi, S., Rosentrater, K. A., & Allahyari, M. S. (2016). Integration of life cycle assessment and Cobb-Douglas modeling for the environmental assessment of kiwifruit in Iran. Journal of Cleaner Production, 137, 843-849.						x
Nikkhah, A., Khojastehpour, M., Emadi, B., Taheri-Rad, A., & Khorramdel, S. (2015). Environmental impacts of peanut production system using life cycle assessment methodology. Journal of Cleaner Production, 92, 84-90.						x
Nileas Group, Peza Union and Mirabello Union. (2012). EDP One pack of 0.75 Litre of Extra Virgin Olive Oil. RodaxAgro Ltd, Athens.						x
Nilsson, K. V. Sund and B. Floren. 2011. The Environmental Impact of the Consumption of Sweets, Crisps and Soft Drinks. Report to the Swedish Food Administration by The Swedish Institute for Food and Biotechnology. ISBN 978-92-893-2197-6.				x
Nilsson, K., A. Flysjö, J. Davis, S. Sim, N. Unger and S. Bell (2010). "Comparative life cycle assessment of margarine and butter consumed in the UK, Germany and France." The International Journal of Life Cycle Assessment 15(9): 916-926.		x
Noponen, M. R., Edwards-Jones, G., Haggar, J. P., Soto, G., Attarzadeh, N., & Healey, J. R. (2012). Greenhouse gas emissions in coffee grown with differing input levels under conventional and organic management. Agriculture, ecosystems & environment, 151, 6-15.						x
Norton, T., Hay, F., Lambert, S., Sparrow, L., Kirkwood, I, (2008). Enhancing environmental sustainability in the processing potato industry in Australia. Final Report (HAL Project PTO7060). Sydney: Horticulture Australia Limited (HAL).						x
Notten, P., Mason-Jones, K., Cohen, B., von Bormann, T. (2011). Life Cycle Assessment of Milk Production in the Western Cape. The Greenhouse. Kenilworth, South Africa.						x
Noya, I., González-García, S., Bacenetti, J., Arroja, L., & Moreira, M. T. (2015). Comparative life cycle assessment of three representative feed cereals production in the Po Valley (Italy). Journal of Cleaner Production, 99, 250-265.						x
Ntiamoah, A., & Afrane, G. (2008). Environmental impacts of cocoa production and processing in Ghana: life cycle assessment approach. Journal of Cleaner Production, 16(16), 1735-1740.						x
O’Brien, D., J. L. Capper, P. C. Garnsworthy, C. Grainger and L. Shalloo (2014). "A case study of the carbon footprint of milk from high-performing confinement and grass-based dairy farms." Journal of Dairy Science 97(3): 1835-1851.		x				x
O’Brien, D., L. Shalloo, J. Patton, F. Buckley, C. Grainger and M. Wallace (2012). "A life cycle assessment of seasonal grass-based and confinement dairy farms." Agricultural Systems 107(0): 33-46.		x				x
O'Brien, D., Bohan, A., McHugh, N., & Shalloo, L. (2016a). A life cycle assessment of the effect of intensification on the environmental impacts and resource use of grass-based sheep farming. Agricultural Systems, 148, 95-104.						x
O'Brien, D., Geoghegan, A., McNamara, K., & Shalloo, L. (2016b). How can grass-based dairy farmers reduce the carbon footprint of milk?. Animal Production Science, 56, 495-500.						x
Ogino, A., H. Orito, K. Shimada and H. Hirooka (2007). "Evaluating environmental impacts of the Japanese beef cow–calf system by the life cycle assessment method." Animal Science Journal 78(4): 424-432.		x
OiLCA. (2016) Olive Oil Life Cycle Assessment. Online Tool. Available at: <http://www.oilca.eu/>. Accessed: 01/01/2017.						x
Olszensvski, F. T. (2011). Avaliação do ciclo de vida da produção de leite em sistema semi extensivo e intensivo: estudo aplicado. Masters Thesis. Universidade Federal de Santa Catarina, Santa Catarina.						x
Ortiz-Rodríguez, O. O., Villamizar Gallardo, R. A., & Rangel, J. M. (2014). Applying life cycle management of colombian cocoa production. Food Science and Technology (Campinas), 34(1), 62-68.						x
Ortiz-Rodríguez, O. O., Villamizar-Gallardo, R. A., Naranjo-Merino, C. A., García-Caceres, R. G., & Castañeda-galvís, M. T. (2016). Carbon footprint of the colombian cocoa production. Engenharia Agrícola, 36(2), 260-270.						x
Page, G., B. Ridoutt and B. Bellotti (2012). "Carbon and water footprint tradeoffs in fresh tomato production." Journal of Cleaner Production 32(0): 219-226.		x				x
Palmieri, N., Forleo, M. B., Suardi, A., Coaloa, D., & Pari, L. (2014). Rapeseed for energy production: Environmental impacts and cultivation methods. Biomass and Bioenergy, 69, 1-11.						x
Pardo, G., A. Ciruelos, N. López, L. González, S. Ramos and J. Zufía (2012). Environmental improvement of a chicken product through life cycle assessment methodology. 8th International conference on Life Cycle Assessment in the Agri-food sector. Saint-Malo, France, Basque Centre for Climate Change.		x
Parker, R. W. R., I. Vázquez-Rowe and P. H. Tyedmers (2014). "Fuel performance and carbon footprint of the global purse seine tuna fleet." Journal of Cleaner Production(in press).		x
Pashei Kamali, F., van der Linden, A., Meuwissen, M. P., Malafaia, G. C., Lansink, A. G. O., & de Boer, I. J. (2016). Environmental and economic performance of beef farming systems with different feeding strategies in southern Brazil. Agricultural Systems, 146, 70-79.						x
Pathak, H., Agarwal, T., & Jain, N. (2012a). Greenhouse Gas Emission from Rice and Wheat Systems: A Life-Cycle Assessment. In. Pathak, H. Aggarwal, P.K. (Eds.). (2012). Low Carbon Technologies for Agriculture: A Study on Rice and Wheat Systems in the Indo-Gangetic Plains. Indian Agricultural Research Institute, p. xvii + 78						x
Pathak, H., Chakrabarti, B., Bhatia, A., Jain, N., & Aggarwal, P. K. (2012b). Potential and Cost of Low Carbon Technologies in Rice and Wheat Systems: A Case Study of the Indo-Gangetic Plains. In. Pathak, H. Aggarwal, P.K. (Eds.). (2012). Low Carbon Technologies for Agriculture: A Study on Rice and Wheat Systems in the Indo-Gangetic Plains. Indian Agricultural Research Institute, 12-41						x
Pathak, H., Sankhyan, S., Dubey, D.S., Bhatia, A. & Jain, N. (2013). Dry direct-seeding of rice for mitigating greenhouse gas emission: field experimentation and simulation. Paddy Water Environ, 11, 593-601						x
Payen, S., C. Basset-Mens and S. Perret (2015). "LCA of local and imported tomato: an energy and water trade-off." Journal of Cleaner Production 87(0): 139-148.		x				x
Pehnelt, G., & Vietze, C. (2013a). Quo vadis European biofuel policy: The case of rapeseed biodiesel (No. 2013-015). Jena Economic Research Papers.						x
Pehnelt, G., & Vietze, C. (2013b). Recalculating GHG emissions saving of palm oil biodiesel. Environment, development and sustainability, 15(2), 429-479.						x
Pelletier, N. (2008). "Environmental performance in the US broiler poultry sector: Life cycle energy use and greenhouse gas, ozone depleting, acidifying and eutrophying emissions." Agricultural Systems 98(2): 67-73.		x				x
Pelletier, N. and P. Tyedmers (2007). "Feeding farmed salmon: Is organic better?" Aquaculture 272(1–4): 399-416.		x
Pelletier, N., M. Ibarburu and H. Xin (2013). "A carbon footprint analysis of egg production and processing supply chains in the Midwestern United States." Journal of Cleaner Production 54(0): 108-114.		x				x
Pelletier, N., M. Ibarburu and H. Xin (2014). "Comparison of the environmental footprint of the egg industry in the United States in 1960 and 2010." Poultry Science 93(2): 241-255.		x				x
Pelletier, N., P. Lammers, D. Stender and R. Pirog (2010). "Life cycle assessment of high- and low-profitability commodity and deep-bedded niche swine production systems in the Upper Midwestern United States." Agricultural Systems 103(9): 599-608.		x
Pelletier, N., P. Tyedmers, U. Sonesson, A. Scholz, F. Ziegler, A. Flysjo, S. Kruse, B. Cancino and H. Silverman (2009). "Not All Salmon Are Created Equal: Life Cycle Assessment (LCA) of Global Salmon Farming Systems." Environmental Science & Technology 43(23): 8730-8736.		x
Pelletier, N., R. Pirog and R. Rasmussen (2010). "Comparative life cycle environmental impacts of three beef production strategies in the Upper Midwestern United States." Agricultural Systems 103(6): 380-389.		x				x
Penati, C. A., Tamburini, A., Bava, L., Zucali, M., & Sandrucci, A. (2013). Environmental impact of cow milk production in the central Italian Alps using Life Cycle Assessment. Italian Journal of Animal Science, 12(4), 584-592.						x
Penati, C., Sandrucci, A., Tamburini, A., de Boer, I.J.M. (2010). Effects of farming system changes on life cycle assessment indicators for dairy farms in the Italian Alps. In: Notarnicola, B., Settanni, E., Tassielli, G., Giungato, P. (Eds.), Proceedings of LCA Food (2010). Bari, Session 2A. 173-178.						x
Perez, R. O. (2009). Analysis of Sustainability in the Pig Production Chain: Life Cycle Assessment of Contrasting Scenarios. PhD Thesis. Newcastle University, Newcastle Upon Tyne.						x
Pergola, M., M. D'Amico, G. Celano, A. M. Palese, A. Scuderi, G. Di Vita, G. Pappalardo and P. Inglese (2013). "Sustainability evaluation of Sicily's lemon and orange production: An energy, economic and environmental analysis." Journal of Environmental Management 128(0): 674-682.		x				x
Pergola, M., M. Favia, A. M. Palese, B. Perretti, C. Xiloyannis and G. Celano (2013). "Alternative management for olive orchards grown in semi-arid environments: An energy, economic and environmental analysis." Scientia Horticulturae 162(0): 380-386.		x				x
Perrin, A. (2013). Evaluation environnementale des systèmes agricoles urbains en Afrique de l'Ouest: Implications de la diversité des pratiques et de la variabilité des émissions d'azote dans l'Analyse du Cycle de Vie de la tomate au Bénin (Doctoral dissertation, Paris, AgroParisTech).						x
Peters, G. M., H. V. Rowley, S. Wiedemann, R. Tucker, M. D. Short and M. Schulz (2010). "Red meat production in Australia: Life cycle assessment and comparison with overseas studies." Environmental Science and Technology 44(4): 1327-1332.		x
Phetteplace, H., Johnson, D., Seidl, A. (2001). Greenhouse gas emissions from simulated beef and dairy livestock systems in the United States. Nutrient Cycling in Agroecosystems 60, 99-102.						x
Phong, L. T., de Boer, I. J. M., Udo, H. M. J. (2011). Life cycle assessment of food production in integrated agriculture–aquaculture systems of the Mekong Delta. Livestock Science 139, 80-90						x
Picasso, V. D., Modernel, P. D., Becoña, G., Salvo, L., Gutiérrez, L., & Astigarraga, L. (2014). Sustainability of meat production beyond carbon footprint: a synthesis of case studies from grazing systems in Uruguay. Meat science, 98(3), 346-354.						x
Pirlo, G., G. Terzano, C. Pacelli, F. Abeni and S. Carè (2014). "Carbon footprint of milk produced at Italian buffalo farms." Livestock Science 161(0): 176-184.		x
Pishgar-Komleh, S. H., Ghahderijani, M., & Sefeedpari, P. (2012). Energy consumption and CO 2 emissions analysis of potato production based on different farm size levels in Iran. Journal of Cleaner production, 33, 183-191.						x
Pishgar-Komleh, S. H., Omid, M., & Heidari, M. D. (2013). On the study of energy use and GHG (greenhouse gas) emissions in greenhouse cucumber production in Yazd province. Energy, 59, 63-71.						x
Plassmann, K., Brentrup, F., Lammel, J. (2014). Trade-offs between agricultural product carbon footprints and land use: a case study from Tanzania. In Schenck, R., Huizenga, D. (Eds.), (2014). Proceedings of the 9th International Conference on Life Cycle Assessment in the Agri-Food Sector (LCA Food 2014), 8-10 October 2014, San Francisco, USA. American Center for Life Cycle Assessment, Vashon.						x
Plassmann, K., Norton, A., Attarzadeh, N., Jensen, M. P., Brenton, P., & Edwards-Jones, G. (2010). Methodological complexities of product carbon footprinting: a sensitivity analysis of key variables in a developing country context. Environmental Science & Policy, 13(5), 393-404.						x
Plawecki, R., Pirog, R., Montri, A., & Hamm, M. W. (2014). Comparative carbon footprint assessment of winter lettuce production in two climatic zones for Midwestern market. Renewable Agriculture and Food Systems, 29(04), 310-318.						x
Pleanjai, S., & Gheewala, S. H. (2009). Full chain energy analysis of biodiesel production from palm oil in Thailand. Applied Energy, 86, S209-S214.						x
Point, E., Tyedmers, P., & Naugler, C. (2012). Life cycle environmental impacts of wine production and consumption in Nova Scotia, Canada. Journal of Cleaner Production, 27, 11-20.						x
Pollack, J.P.E., Greig, A.L. (2010). Life Cycle Impact of Soybean Production and Soy Industrial Products. Report for The United Soybean Board. Omni Tech International, Midland.						x
Polo, J. A., J. A. Salido and A. Mourelle (2010). Calculation and verification of carbon footprint in agricoltural product. Proceedings of the VII International Conference on Life Cycle Assessment in the Agri-Food Sector (LCA Food 2010). Bari, Italy.		x
Ponsioen, T. C. and T. J. Blonk (2012). "Calculating land use change in carbon footprints of agricultural products as an impact of current land use." Journal of Cleaner Production 28(0): 120-126.		x
Pratibha, G., Srinivas, I., Rao, K. V., Raju, B. M. K., Thyagaraj, C. R., Korwar, G. R., ... & Srinivasarao, C. (2015). Impact of conservation agriculture practices on energy use efficiency and global warming potential in rainfed pigeonpea–castor systems. European Journal of Agronomy, 66, 30-40.						x
Prudêncio da Silva, V., H. M. G. van der Werf, A. Spies and S. R. Soares (2010). "Variability in environmental impacts of Brazilian soybean according to crop production and transport scenarios." Journal of Environmental Management 91(9): 1831-1839.		x				x
Prudêncio da Silva, V., H. M. G. van der Werf, S. R. Soares and M. S. Corson (2014). "Environmental impacts of French and Brazilian broiler chicken production scenarios: An LCA approach." Journal of Environmental Management 133(0): 222-231.		x				x
Punter, G., Rickeard, D., Larivé, J. F., Edwards, R., Mortimer, N., Horne, R., Bauen, A. & Woods, J. (2004). Well-to-wheel evaluation for production of ethanol from wheat. Report by the LowCVP Fuels Working Group, WTW Sub-Group.						x
Qasemi-Kordkheili, P., & Nabavi-Pelesaraei, A. (2014). Optimization of energy required and potential of greenhouse gas emissions reductions for nectarine production using data envelopment analysis approach. International Journal of Energy and Environment, 5(2), 207-218.						x
Queirós, J., Malça, J., & Freire, F. (2015). Environmental life-cycle assessment of rapeseed produced in Central Europe: addressing alternative fertilization and management practices. Journal of Cleaner Production, 99, 266-274.						x
Rahn, E., Läderach, P., Baca, M., Cressy, C., Schroth, G., Malin, D., ... & Shriver, J. (2014). Climate change adaptation, mitigation and livelihood benefits in coffee production: where are the synergies? Mitigation and Adaptation Strategies for Global Change, 19, 1119-1137						x
Rajaeifar, M. A., Akram, A., Ghobadian, B., Rafiee, S., & Heidari, M. D. (2014a). Energy-economic life cycle assessment (LCA) and greenhouse gas emissions analysis of olive oil production in Iran. Energy, 66, 139-149.						x
Rajaeifar, M. A., Ghobadian, B., Safa, M., & Heidari, M. D. (2014b). Energy life-cycle assessment and CO 2 emissions analysis of soybean-based biodiesel: a case study. Journal of Cleaner Production, 66, 233-241.						x
Rajaniemi, M., Mikkola, H., & Ahokas, J. (2011). Greenhouse gas emissions from oats, barley, wheat and rye production. Agron. Res, 9(1), 18.						x
Ramjeawon, T. (2004). Life cycle assessment of cane-sugar on the island of Mauritius. The international journal of life cycle assessment, 9(4), 254-260.						x
Ramos, S., I. Vázquez-Rowe, I. Artetxe, M. Moreira, G. Feijoo and J. Zufía (2011). "Environmental assessment of the Atlantic mackerel (Scomber scombrus) season in the Basque Country. Increasing the timeline delimitation in fishery LCA studies." The International Journal of Life Cycle Assessment 16(7): 599-610.		x
Raucci, G. S., Moreira, C. S., Alves, P. A., Mello, F. F., de Almeida Frazão, L., Cerri, C. E. P., & Cerri, C. C. (2015). Greenhouse gas assessment of Brazilian soybean production: a case study of Mato Grosso State. Journal of Cleaner Production, 96, 418-425.						x
Reckmann, K., I. Traulsen and J. Krieter (2013). "Life Cycle Assessment of pork production: A data inventory for the case of Germany." Livestock Science 157(2–3): 586-596.		x
Reijnders L. Life cycle assessment of greenhouse gas emissions. In: Chen W-Y, Seiner J, Suzuki T, Lackner M, editors. Handbook of climate change mitigation. New York: Springer; 2012. p. 13–41.	x
Renouf, M. A., Pagan, R. J., & Wegener, M. K. (2011). Life cycle assessment of Australian sugarcane products with a focus on cane processing. The International Journal of Life Cycle Assessment, 16(2), 125-137.						x
Renouf, M. A., Wegener, M. K., & Pagan, R. J. (2010). Life cycle assessment of Australian sugarcane production with a focus on sugarcane growing. The International Journal of Life Cycle Assessment, 15(9), 927-937.						x
Renz, B., N. Pavlenko, B. Acharya, C. Jemison, D. Lizas and T. Kollar (2014). Estimating Energy and Greenhouse Gas Emission Savings through Food Waste Source Reduction. Proceedings of the 9th International Conference on Life Cycle Assessment in the Agri-Food Sector. San Francisco: 1092-1102.		x
REWE group (2009). "Fallstudie "Best Alliance" Früherdbeeren der REWE Group." Retrieved 13/02/2015, from http://www.pcf-projekt.de/files/1232962839/pcf_rewe_erdbeeren.pdf.		x				x
Ribal, J., N. Sanjuan, et al. (2009). "Medicion de la ecoeficiencia en procesos productivos en el sector agrario. Caso de estudio sobre produccion de citricos." Economia Agraria y Recursos Naturales 9(1): 125-148.		x
Ribal, J., Ramírez-Sanz, C., Estruch, V., Clemente, G., & Sanjuán, N. (2016). Organic versus conventional citrus. Impact assessment and variability analysis in the Comunitat Valenciana (Spain). The International Journal of Life Cycle Assessment, doi: 10.1007/s11367-016-1048-2.						x
Richards, J. (2012). "Food’s Carbon Footprint " Green Eatz Healthy Eating for a Green Planet! from http://www.greeneatz.com/foods-carbon-footprint.html.		x
Ridoutt, B. G., G. Page, K. Opie, J. Huang and W. Bellotti (2014). "Carbon, water and land use footprints of beef cattle production systems in southern Australia." Journal of Cleaner Production 73(0): 24-30.		x				x
Ridoutt, B. G., P. Sanguansri and G. S. Harper (2011). "Comparing Carbon and Water Footprints for Beef Cattle Production in Southern Australia." Sustainability 3.		x				x
Ridoutt, B. G., Sanguansri, P., Freer, M., & Harper, G. S. (2012). Water footprint of livestock: comparison of six geographically defined beef production systems. The International Journal of Life Cycle Assessment, 17(2), 165-175.						x
Ridoutt, B. G., Wang, E., Sanguansri, P., & Luo, Z. (2013). Life cycle assessment of phosphorus use efficient wheat grown in Australia. Agricultural Systems, 120, 2-9.						x
Rinaldi, S., Barbanera, M., & Lascaro, E. (2014). Assessment of carbon footprint and energy performance of the extra virgin olive oil chain in Umbria, Italy. Science of The Total Environment, 482, 71-79.						x
Ripoll-Bosch, R., I. J. M. de Boer, A. Bernués and T. V. Vellinga (2013). "Accounting for multi-functionality of sheep farming in the carbon footprint of lamb: A comparison of three contrasting Mediterranean systems." Agricultural Systems 116(0): 60-68.		x
Ripoll-Bosch, R., I. J. M. De Boer, A. Bernués and T. Vellinga (2011). Greenhouse gas emissions throughout the life ycle of Spanish lamb-meat: A comparison of three production systems. Economic, social and environmental sustainability in sheep and goat production systems. A. Bernués, J. P. Boutonnet, I. Casasúset al, Zaragoza : CIHEAM / FAO / CITA-DGA. 100: 125-130.		x
Rivas-García, P., Botello-Álvarez, J. E., Abel Seabra, J. E., da Silva Walter, A. C., & Estrada-Baltazar, A. (2015). Environmental implications of anaerobic digestion for manure management in dairy farms in Mexico: a life cycle perspective. Environmental technology, 36(17), 2198-2209.						x
Rivera, J.E., Arenas, F.A., Rivera, R., Benavides, L.M., Sanchez, R.B. (2014). Life­cycle assessment in the production of milk: comparison of two specialized dairy herds. Livestock Research for Rural Development, 26(6). Available at: <http://www.lrrd.org/lrrd26/6/rive26112.htm>. Accessed 01/01/2017.						x
Röder, M., Thornley, P., Campbell, C., Bows-Larkin, A. (2014). Emissions associated with meeting the future global wheat demand: A case study of UK production under climate change constraints. Environmental Science & Policy, 39, 13-24.						x
Roer, A. G., A. Korsaeth, A. Johansen, A. K. Bakken, K. Daugstad, G. Fystro, T. M. Henriksen and A. H. Strømman (2012). The carbon footprint of producing milk, bovine meat and grain under heterogeneous conditions in Norway. 8th International Conference on LCA in the Agri-food Sector. Michael S Corson and H. M. G. vanderWerf. Saint Malo France, INRA.		x				x
Roer, A.-G., A. Johansen, A. K. Bakken, K. Daugstad, G. Fystro and A. H. Strømman (2013). "Environmental impacts of combined milk and meat production in Norway according to a life cycle assessment with expanded system boundaries." Livestock Science 155(2–3): 384-396.		x				x
Roibás, L., A. Elbehri and A. Hospido (2014). Carbon footprint along the Ecuadorian banana supply chain: Methodological improvements and calculation tool. Proceedings of the 9th International Conference on Life Cycle Assessment in the Agri-Food Sector. San Francisco: 1139-1143.		x				x
Roibás, L., Elbehri, A., & Hospido, A. (2015). Evaluating the sustainability of Ecuadorian bananas: Carbon footprint, water usage and wealth distribution along the supply chain. Sustainable Production and Consumption, 2, 3-16.						x
Romero-Gámez, M., Audsley, E., & Suárez-Rey, E. M. (2014). Life cycle assessment of cultivating lettuce and escarole in Spain. Journal of Cleaner Production, 73, 193-203.						x
Romero-Gámez, M., E. M. Suárez-Rey, A. Antón, N. Castilla and T. Soriano (2012). "Environmental impact of screenhouse and open-field cultivation using a life cycle analysis: the case study of green bean production." Journal of Cleaner Production 28(0): 63-69.		x				x
Roop, D. J., Shrestha, D. S., & Saul, D. A. (2013). Cradle-to-Gate Life Cycle Assessment of Locally Produced Beef in the Palouse Region of the Northwestern US. Transactions of the ASABE, 56(5), 1933-1941.						x
Röös, E. and H. Karlsson (2013). "Effect of eating seasonal on the carbon footprint of Swedish vegetable consumption." Journal of Cleaner Production 59(0): 63-72.		x				x
Röös, E., C. Sundberg and P.-A. Hansson (2010). "Uncertainties in the carbon footprint of food products: a case study on table potatoes." The International Journal of Life Cycle Assessment 15(5): 478-488.		x
Röös, E., C. Sundberg and P.-A. Hansson (2011). "Uncertainties in the carbon footprint of refined wheat products: a case study on Swedish pasta." The International Journal of Life Cycle Assessment 16(4): 338-350.		x				x
Roque d'Orbcastel, E., Blanchetona, J-P., Aubin, J. (2009). Towards environmentally sustainable aquaculture: Comparison between two trout farming systems using Life Cycle Assessment. Aquacultural Engineering, 40, 113-119.						x
Rosa, D., Figueiredo, F., Castanheira, É. G., & Freire, F. (2017). Life-cycle assessment of fresh and frozen chestnut. Journal of Cleaner Production, 140, 742-752.						x
Rosado, M. M., Marques, C., & Fragoso, R. (2013). Economical and environmental trade-offs of traditional Mediterranean dry farming systems in the Alentejo region of Portugal, Proceedings ESADR 2013-Energia e Ambiente: Uso, avaliação económica e políticas na Agricultura, p. 4649-4666.						x
Rosado, M., Marques, C., & Fragoso, R. (2015). Environmental evaluation and benchmarking of the traditional dryland Mediterranean crop farming system in the Alentejo region of Portugal. International Journal of Sustainable Society, 7(2), 173-187.						x
Rosegrant MW, Sulser TB, Mason-D’Croz D, et al. Quantitative foresight modeling to inform the CGIAR research portfolio. Intl Food Policy Res Inst, 2017 https://books.google.co.uk/books?hl=en&lr=&id=VmS1DgAAQBAJ&oi=fnd&pg=PA1&dq=Quantitative+Foresight+Modeling+to+Inform+the+CGIAR+Research+Portfolio&ots=EO1oxLX785&sig=zchO0EKBcoBTTfAgKbfMQdpTWjo.							x
Ross, S. A., Chagunda, M. G., Topp, C. F., & Ennos, R. (2014). Effect of cattle genotype and feeding regime on greenhouse gas emissions intensity in high producing dairy cows. Livestock Science, 170, 158-171.						x
Rotz, C. A., Isenberg, B. J., Stackhouse-Lawson, K. R., & Pollak, E. J. (2013). A simulation-based approach for evaluating and comparing the environmental footprints of beef production systems. Journal of animal science, 91(11), 5427-5437.						x
Rouault, A., Beauchet, S., Renaud-Gentie, C., & Jourjon, F. (2016). Life Cycle Assessment of viticultural technical management routes (TMRs): comparison between an organic and an integrated management route. OENO One, 50(2).						x
Roy, P., D. Nei, H. Okadome, N. Nakamura, T. Orikasa and T. Shiina (2008). "Life cycle inventory analysis of fresh tomato distribution systems in Japan considering the quality aspect." Journal of Food Engineering 86(2): 225-233.		x
Roy, P., T. Orikasa, M. Thammawong, N. Nakamura, Q. Xu and T. Shiina (2012). "Life cycle of meats: An opportunity to abate the greenhouse gas emission from meat industry in Japan." Journal of Environmental Management 93(1): 218-224.		x
Rugani, B., E. Neri, V. Niccolucci, F. M. Pulselli and S. Bastianoni (2012). Emergy and life-cycle sustainability of pig meat products. 8th International Conference on Life Cycle Assessment in the Agri-Food Sector (LCA Food 2012). Saint Malo, France. Rennes.		x				x
Rustandi, F., & Wu, H. (2010). Biodiesel production from canola in Western Australia: Energy and carbon footprints and land, water, and labour requirements. Industrial & Engineering Chemistry Research, 49(22), 11785-11796.						x
Saarinen, M., S. Kurppa, Y. Virtanen, K. Usva, J. Mäkelä and A. Nissinen (2012). "Life cycle assessment approach to the impact of home-made, ready-to-eat and school lunches on climate and eutrophication." Journal of Cleaner Production 28(0): 177-186.		x
Sah, G., Shah, S.C., Sah, S.K., Thapa, R.B., McDonald, A., Sidhu, H.S., Gupta, R.K., Tripathi, B.P., Justice, S.E. (2014). Effects of Tillage and Crop Establishment Methods, Crop Residues, and Nitrogen Levels on Wheat Productivity, Energy-savings and Greenhouse Gas Emission under Rice -Wheat Cropping System. Nepal Journal of Science and Technology, 15(2), 1-10.						x
Saharawat, Y. S., Ladha, J. K., Pathak, H., Gathala, M., Chaudhary, N., & Jat, M. L. (2012). Simulation of resource-conserving technologies on productivity, income and greenhouse gas GHG emission in rice-wheat system. Journal of Soil Science and Environmental Management, 3(1), 9-22.						x
Salehi, M. A., Almassi, M., Borghai, A. M., & Beheshti, B. (2014). Determination of energy balance, greenhouse gas emissions and global warming potential for sugar beet production. Journal of Biodiversity and Environmental Sciences, 6(1), 132-142.						x
Salehi, M., Maleki, A., Rostami, S., & Shakeri, H. (2016). Investigation of energy inputs and CO2 emission for almond production using sensitivity analysis in Iran. Agricultural Engineering International: CIGR Journal, 18(1), 158-166.						x
Salomone, R. and G. Ioppolo (2012). "Environmental impacts of olive oil production: a Life Cycle Assessment case study in the province of Messina (Sicily)." Journal of Cleaner Production 28(0): 88-100.		x
Salou, T., S. Espagnol, A. Gac, P. Ponchant, A. l. Tocqueville, V. Colomb and H. M. G. v. d. Werf (2014). Life Cycle Assessment of French livestock products: Results of the AGRIBALYSE® program. Proceedings of the 9th International Conference on Life Cycle Assessment in the Agri-Food Sector. San Francisco: 1154-1162.		x
Samardžić, M., Castaldi, S., Valentini, R., Vasenev I.I. (2014). Calculation of carbon emission resulting from poultry production under the conditions of the central region in European Russia. Scientific-theoretical Journal of Russian State Agrarian University, 2, 35-48.						x
Sami, M., Shiekhda Voodi, M.J., Almassi, M. (2014). Analysis of energy and greenhouse gas balance as indexes for environmental assessment of wheat and maize farming: a case study. Acta agriculturae Slovenica, 103(2), 191-201.						x
Samson, R., Lafontaine, M., Saad, R., Tom, M., Charron-Doucet, F., Clément, E., Couture, J.M., Lamarche, V., Gilbert, D., Revére, J.P., Maxime, D., Margni, M., Parent, J. (2012). Environmental and Socioeconomic Life Cycle Assessment Of Canadian Milk - Executive Summary (Prepared for Dairy Farmers of Canada). Quantis Canada, Groupe AGECO and CIRAG, Montreal, Canada.						x
Samuel-Fitwi, B., F. Nagel, S. Meyer, J. P. Schroeder and C. Schulz (2013). "Comparative life cycle assessment (LCA) of raising rainbow trout (Oncorhynchus mykiss) in different production systems." Aquacultural Engineering 54(0): 85-92.		x
Samuel-Fitwi, B., J. Schroeder and C. Schulz (2013). "System delimitation in life cycle assessment (LCA) of aquaculture: striving for valid and comprehensive environmental assessment using rainbow trout farming as a case study." The International Journal of Life Cycle Assessment 18(3): 577-589.		x
Sandaña, P., & Kalazich, J. (2015). Attainable CO2 Emission of Ware Potatoes Under High Yield Conditions in Southern Chile. American Journal of Potato Research, 92, 318-325.						x
Sanjuan, N., L. Ubeda, G. Clemente, A. Mulet and F. Girona (2005). "LCA of integrated orange production in the Comunidad Valenciana (Spain)." International Journal of Agricultural Resources, Governance and Ecology 4(2): 163-177.		x
Santos, A. A. O., Aubin, J., Corson, M. S., Valenti, W. C., & Camargo, A. F. M. (2015). Comparing environmental impacts of native and introduced freshwater prawn farming in Brazil and the influence of better effluent management using LCA. Aquaculture, 444, 151-159.						x
Sanyé-Mengual, E., J. Oliver-Solà, A. Antón, J. I. Montero and J. Rieradevall (2014). Environmental assessment of urban horticulture structures: Implementing Rooftop Greenhouses in Mediterranean cities. Proceedings of the 9th International Conference on Life Cycle Assessment in the Agri-Food Sector. San Francisco: 1169-1178.		x
Sapkota, T. B., Majumdar, K., Jat, M. L., Kumar, A., Bishnoi, D. K., McDonald, A. J., & Pampolino, M. (2014). Precision nutrient management in conservation agriculture based wheat production of Northwest India: Profitability, nutrient use efficiency and environmental footprint. Field Crops Research, 155, 233-244.						x
Sasu-Boakye, Y., Cederberg, C., & Wirsenius, S. (2014). Localising livestock protein feed production and the impact on land use and greenhouse gas emissions. Animal, 8(8), 1339-1348.						x
Saswattecha, K., Kroeze, C., Jawjit, W., & Hein, L. (2015). Assessing the environmental impact of palm oil produced in Thailand. Journal of Cleaner Production 100, 150-169						x
Saunders, C., & Barber, A. (2007). Comparative energy and greenhouse gas emissions of New Zealand's and the UK's dairy industry (Vol. 297). Agribusiness & Economics Research Unit, Lincoln University, Lincoln.						x
Saunders, C., A. Barber and G. Taylor (2006). Food Miles – Comparative Energy/Emissions Performance of New Zealand’s Agriculture Industry. Research Report 285. Lincoln, Agribusiness & Economics Research Unit Lincoln University.		x
Saunders, C., Barber, A., & Taylor, G. (2006). Food miles-comparative energy/emissions performance of New Zealand's agriculture industry. Agribusiness & Economics Research Unit, Lincoln University, Lincoln.						x
Schader, C., K. Jud, M. S. Meier, T. Kuhn, B. Oehen and A. Gattinger (2012). Quantification of the reduction potential of GHG mitigation measures in Swiss organic milk production using a life cycle assessment approach. 8th International Conference on Life Cycle Assessment in the Agri-Food Sector (LCA Food 2012). Saint Malo, France. Rennes.		x				x
Schäfer, F. and M. Blanke (2012). "Farming and marketing system affects carbon and water footprint – a case study using Hokaido pumpkin." Journal of Cleaner Production 28(0): 113-119.		x
Schäfer, F., & Blanke, M. (2012). Farming and marketing system affects carbon and water footprint–a case study using Hokaido pumpkin. Journal of Cleaner Production, 28, 113-119.						x
Schäfer, F., M. Blanke and J. Fels (2014). Comparison of CO2e emissions associated with regional, heated and imported asparagus. Proceedings of the 9th International Conference on Life Cycle Assessment in the Agri-Food Sector. San Francisco: 761-770.		x
Schils, R. L. M., A. Verhagen, H. F. M. Aarts and L. B. J. Šebek (2005). "A farm level approach to define successful mitigation strategies for GHG emissions from ruminant livestock systems." Nutrient Cycling in Agroecosystems 71(2): 163-175.		x
Schmidt, J., M. Thrane. LCA Case Study of Pickled Herring, (2005). In: Kørnøv, L., H. Lund, A. Remmen. Tools for a sustainable development, Aalborg, Aalborg Universitet.		x				x
Schmidt, J.H., R. Dalgaard. National and farm level carbon footprint of milk ‐ Methodology and results for Danish and Swedish milk 2005 at farm gate (2012), Arla Foods, Aarhus, Accessed 16/02/2015 from http://lca-net.com/files/Arla-Methodology_report_20120724.pdf		x				x
Scholten, J., Durlinger, B., Tyszler, M., Broekema, R., van Zeist, W.J., Blonk, H. (2014). Agri-footprint - Methodology and basic principles Version 1.0. Blonk Consultants, Gouda.						x
Schroeder, R., L. K. Aguiar and R. Baines (2012). "Carbon Footprint in Meat Production and Supply Chains." Journal of Food Science and Engineering 2: 652-665.		x				x
Schroth, G., Jeusset, A., da Silva Gomes, A., Florence, C. T., Coelho, N. A. P., Faria, D., & Läderach, P. (2016). Climate friendliness of cocoa agroforests is compatible with productivity increase. Mitigation and Adaptation Strategies for Global Change, 21(1), 67-80.						x
Sefeedpari, P., Shokoohi, Z., & Behzadifar, Y. (2014). Energy use and carbon dioxide emission analysis in sugarcane farms: a survey on Haft-Tappeh Sugarcane Agro-Industrial Company in Iran. Journal of Cleaner Production, 83, 212-219.						x
Seguin, F., Van der Werf, H. M. G., Bouvarel, I., Pottiez, E. (2011). Environmental analysis of organic broiler production in France and improvement options. LCM 2011 - Towards Life Cycle Sustainability Management, Berlin, Germany.						x
Segura, M. A., & Andrade, H. J. (2012). Huella de carbono en cadenas productivas de café (Coffea arabica L.) con diferentes estándares de certificación en Costa Rica. Luna Azul, 36, 60-77.						x
Seó, H. L. S. (2015). Avaliação do Ciclo de Vida e Estoque de Carbono da Produção Leiteira em Pastoreio Racional Voisin. Doctoral dissertation, Universidade Federal de Santa Catarina, Florianópolis.						x
Sessa, F., M. Marino, G. Montanaro, A. D. Piaz, D. Zanotelli, F. Mazzetto and M. Tagliavini (2014). Life Cycle Assessment of apples at a country level: the case study of Italy. Proceedings of the 9th International Conference on Life Cycle Assessment in the Agri-Food Sector. San Francisco.		x
Sikfoder.se. (2015) LCA-databas för konventionella fodermedel - miljöpåverkan i samband med produktion. Available at: <http://sikfoder.se> Acccessed 01/01/2017.						x
Silalertruksa, T., Gheewala, S. H. (2009). Environmental sustainability assessment of bio-ethanol production in Thailand. Energy, 34(11), 1933-1946.						x
Silalertruksa, T., Pongpat, P., & Gheewala, S. H. (2017). Life cycle assessment for enhancing environmental sustainability of sugarcane biorefinery in Thailand. Journal of Cleaner Production, 140, 906-913.						x
Silvenius, F., J. Grönroos, H. Hartikainen, S. Kurppa, M. Kankainen, T. Mäkinen, R. Tahvonen and J. Vielma (2012). LCA of Finnish rainbow trout, results and significance on different allocation methods. 8th International Conference on Life Cycle Assessment in the Agri-Food Sector (LCA Food 2012). Saint Malo, France. Rennes.		x
Siqueira, T. T., & Duru, M. (2016). Economics and environmental performance issues of a typical Amazonian beef farm: a case study. Journal of Cleaner Production, 112, 2485-2494.						x
Siregar, K., Tambunan, A. H., Irwanto, A. K., Wirawan, S. S., & Araki, T. (2015). A comparison of life cycle assessment on Oil Palm (Elaeis guineensis Jacq.) and Physic Nut (Jatropha curcas Linn.) as feedstock for Biodiesel production in Indonesia. Energy Procedia, 65, 170-179.						x
Soam, S., Kumar, R., Gupta, R. P., Sharma, P. K., Tuli, D. K., & Das, B. (2015). Life cycle assessment of fuel ethanol from sugarcane molasses in northern and western India and its impact on Indian biofuel programme. Energy, 83, 307-315.						x
Soltani, A., Rajabi, M. H., Zeinali, E., & Soltani, E. (2013). Energy inputs and greenhouse gases emissions in wheat production in Gorgan, Iran. Energy, 50, 54-61.						x
Sonesson, U., J. Davis and F. Ziegler. 2010. Food Production and Emissions of Greenhouse Gases: An Overview of the Climate Impact of Different Product Groups. The Swedish Institute for Food and Biotechnology (SIK), Report No.802.				x		x
Soni, P., Taewichit, C., & Salokhe, V. M. (2013). Energy consumption and CO2 emissions in rainfed agricultural production systems of Northeast Thailand. Agricultural Systems, 116, 25-36.						x
Spahat, N. (2014). Environmental impact of different production systems and consumer willingness to pay for chicken meat produced with a higher regard for the environment. PhD Thesis. Newcastle University, Newcastle Upon Tyne.						x
Spies, A. (2003). The sustainability of the pig and poultry industries in Santa Catarina, Brazil: a framework for change. PhD Thesis. The University of Queensland, Brisbane.						x
Spinelli, D., Jez, S., & Basosi, R. (2012). Integrated Environmental Assessment of sunflower oil production. Process Biochemistry, 47(11), 1595-1602.						x
Spinelli, D., Jez, S., Pogni, R., & Basosi, R. (2013). Environmental and life cycle analysis of a biodiesel production line from sunflower in the Province of Siena (Italy). Energy Policy, 59, 492-506.						x
Spugnoli, P., Dainelli, R., D'Avino, L., Mazzoncini, M., & Lazzeri, L. (2012). Sustainability of sunflower cultivation for biodiesel production in Tuscany within the EU Renewable Energy Directive. Biosystems Engineering, 112(1), 49-55.						x
Stackhouse-Lawson, K. R., C. A. Rotz, J. W. Oltjen and F. M. Mitloehner (2012). "Carbon footprint and ammonia emissions of California beef production systems." Journal of Animal Science 90(12): 4641-4655.		x
Stefano, M. D. (2012a). "EPD for organic semi-skimmed milk packaged in pet bottles." Retrieved 23/05/2013, from http://gryphon.environdec.com/data/files/6/9090/epd366_Granarolo_organic_semi-skimmed_milk_2013.pdf.		x
Stefano, M. D. (2012b). "EPD for “piacere leggero” fresh milk in pet bottles." Retrieved 23/05/2013, from http://gryphon.environdec.com/data/files/6/9087/epd210_Granarolo_Fresh_milk_2013.pdf.		x
Stefano, M. D. (2012c). "Environmental product Declaration for Organic milk pasteurized at a high temperature and packaged in pet bottles." Retrieved 23/05/2013, from http://gryphon.environdec.com/data/files/6/9085/epd209_Granarolo_organic_milk_2013.pdf.		x
Stefano, M. D. (2012d). "Environmental product Declaration for High-quality pasteurized milk packaged in pet bottles." Retrieved 23/05/2013, from http://gryphon.environdec.com/data/files/6/9083/epd118_Granarolo_hig_quality_pasteurized_milk_2013.pdf.		x
Stefano, M. D. (2013a). "Environmental product declaration of Mozzarella made from high quality milk." Retrieved 20/01/2014, from http://gryphon.environdec.com/data/files/6/9686/epd128_Granarolo_Mozzarella_2013-10-14.pdf.		x
Stefano, M. D. (2013b). "EPD Granarolo Fresh Organic Eggs." Retrieved 20/01/2014, from http://gryphon.environdec.com/data/files/6/9686/epd128_Granarolo_Mozzarella_2013-10-14.pdf.		x
Stephenson, A. L., von Blottnitz, H., Brent, A. C., Dennis, J. S., & Scott, S. A. (2010). Global warming potential and fossil-energy requirements of biodiesel production scenarios in South Africa. Energy & Fuels, 24(4), 2489-2499.						x
Stevenson, M., Evans, C., Forgie, J., Huttinger, L. (2010). Evaluating the Environmental Impacts of Packaging Fresh Tomatoes Using Life-Cycle Thinking & Assessment: A Sustainable Materials Management Demonstration Project. EPA Contract No. EP-W-07-003, Work Assignment 3-68.						x
Stichnothe, H., Schuchardt, F. (2011). Life cycle assessment of two palm oil production systems. Biomass and Bioenergy, 35, 3976-3984						x
Stoessel, F., R. Juraske, S. Pfister and S. Hellweg (2012). "Life Cycle Inventory and Carbon and Water FoodPrint of Fruits and Vegetables: Application to a Swiss Retailer." Environmental Science & Technology 46(6): 3253-3262.		x				x
Stone, J. J., Dollarhide, C. R., Benning, J. L., Carlson, C. G., & Clay, D. E. (2012). The life cycle impacts of feed for modern grow-finish Northern Great Plains US swine production. Agricultural Systems, 106(1), 1-10.						x
Strid Eriksson, I., H. Elmquist, S. Stern and T. Nybrant (2005). "Environmental Systems Analysis of Pig Production - The Impact of Feed Choice (12 pp)." The International Journal of Life Cycle Assessment 10(2): 143-154.		x				x
Strid, I. and M. Eriksson (2014). Losses in the supply chain of Swedish lettuce – wasted amounts and their carbon footprint at primary production, whole sale and retail. Proceedings of the 9th International Conference on Life Cycle Assessment in the Agri-Food Sector. San Francisco: 1274-1279.		x
Sun, W. (2009). Life Cycle Assessment of Indoor Recirculating Shrimp Aquaculture System. Michigan, Centre for sustainable systems University of Michigan.		x
Sund, V. (2009). Environmental assessment of Northeast arctic cod caught by long-lines and Alaska pollock caught by pelagic trawls SIK Report No 799 University of Gothenburg, Dept. of Marine Ecology and Biotechnology, SIK -The Swedish Institute for Food.		x
Svanes, E. (2008). Practical application of results from LCA of root and leaf vegetable. 6th International Conference on LCA in the Agri-Food Sector. Zurich, Ostfold Research.		x
Svanes, E. and A. S. Aronsson (2013). "Carbon footprint of a Cavendish banana supply chain." The International Journal of Life Cycle Assessment 18(8): 1450-1464.		x
Svanes, E., M. Vold and O. Hanssen (2011). "Environmental assessment of cod (Gadus morhua) from autoline fisheries." The International Journal of Life Cycle Assessment 16(7): 611-624.		x
Tabatabaie, S. M. H., & Murthy, G. S. (2016). Cradle to farm gate life cycle assessment of strawberry production in the United States. Journal of Cleaner Production, 127, 548-554.						x
Tamburini, E., Pedrini, P., Marchetti, M. G., Fano, E. A., & Castaldelli, G. (2015). Life Cycle Based Evaluation of Environmental and Economic Impacts of Agricultural Productions in the Mediterranean Area. Sustainability, 7(3), 2915-2935.						x
Taylor, R. C., H. Omed and G. Edwards-Jones (2014). "The greenhouse emissions footprint of free-range eggs." Poultry Science 93(1): 231-237.		x
Teixeira, R., Domingos, T., Simões, A., & Rodrigues, O. (2007). Local vs global grain maize production. Where shoud you get your maize from. Environment and Energy Section, DEM, Instituto Superior Técnico, Lisbon.						x
Tesco (2012). "Product carbon footprint summary." Retrieved 15/02/2015, from http://www.tescoplc.com/assets/files/cms/Tesco_Product_Carbon_Footprints_Summary%281%29.pdf.		x
Thamsiriroj, T., & Murphy, J. D. (2009). Is it better to import palm oil from Thailand to produce biodiesel in Ireland than to produce biodiesel from indigenous Irish rape seed?. Applied Energy, 86(5), 595-604.						x
Thanawong, K., S. R. Perret and C. Basset-Mens (2014). "Eco-efficiency of paddy rice production in Northeastern Thailand: a comparison of rain-fed and irrigated cropping systems." Journal of Cleaner Production 73(0): 204-217.		x				x
The Climate Conservancy. (2008). The Carbon Footprint of Fat Tire Amber Ale. Available at: <http://www.newbelgium.com/Files/the-carbon-footprint-of-fat-tire-amber-ale-2008-public-dist-rfs.pdf>. Accessed: 01/01/2017.						x
The Co-operative Group (2008). The Co-operative Group Sustainability Report 2008/2009. Manchester, The Co-operative Group Limited.		x
The Co-operative Group (2010). The Co-operative Group Sustainability Report 2010. Manchester, The Co-operative Group Limited.		x
The Co-operative Group (2012). The Co-operative Group Sustainability Report 2012. Manchester, The Co-operative Group Limited.		x
the US Clean Metrics Food Emissions Calculator		x
Theurl, M. C., Haberl, H., Erb, K. H., & Lindenthal, T. (2014). Contrasted greenhouse gas emissions from local versus long-range tomato production. Agronomy for Sustainable Development, 34(3), 593-602.						x
Thévenot, A., J. Aubin, E. Tillard and J. Vayssières (2013). "Accounting for farm diversity in Life Cycle Assessment studies – the case of poultry production in a tropical island." Journal of Cleaner Production 57(0): 280-292.		x
Thoma, G. (2012). Comprehensive life cycle Assessment for cheese and whey products in U.S. SETAC 18th LCA Case Study Symposium 4th NorLCA Symposium Sustainability Assessment in the 21st century Tools, Trends & Applications.		x
Thoma, G., J. Popp, D. Nutter, D. Shonnard, R. Ulrich, M Matlock, D. Kim, Z. Neiderman, N. Kemper, C. East, N. Kemper and F. Adom (2010). "Regional Analysis of Greenhouse Gas Emissions from Milk Production Practices in the United States." Seventh International Conference on Life Cycle Assessment in the Agri-Food Sector. Retrieved 23/05/2013, from http://www.usdairy.com/Sustainability/Science/Gree…		x
Thomassen, M. A. and I. J. M. de Boer (2005). "Evaluation of indicators to assess the environmental impact of dairy production systems." Agriculture, Ecosystems & Environment 111(1–4): 185-199.		x
Thomassen, M. A., K. J. van Calker, M. C. J. Smits, G. L. Iepema and I. J. M. de Boer (2008). "Life cycle assessment of conventional and organic milk production in the Netherlands." Agricultural Systems 96(1–3): 95-107.		x				x
Thomassen, M. A., M. A. Dolman, K. J. van Calker and I. J. M. de Boer (2009). "Relating life cycle assessment indicators to gross value added for Dutch dairy farms." Ecological Economics 68(8–9): 2278-2284.		x				x
Thomassen, M., R. Dalgaard, R. Heijungs and I. de Boer (2008). "Attributional and consequential LCA of milk production." The International Journal of Life Cycle Assessment 13(4): 339-349.		x
Thrane, M. (2006). "LCA of Danish Fish Products. New methods and insights (9 pp)." The International Journal of Life Cycle Assessment 11(1): 66-74.		x
Tidåker, P. and H. Jönsson (2005). A Life Cycle Assessment of Barley Production using Human Urine. 3rd International Conference on Ecological Sanitation. Durban, CSIR.		x				x
Torrellas, M., A. Antón, J. López, E. Baeza, J. Parra, P. Muñoz and J. Montero (2012). "LCA of a tomato crop in a multi-tunnel greenhouse in Almeria." The International Journal of Life Cycle Assessment 17(7): 863-875.		x
Torrellas, M., A. Antón, M. Ruijs, N. García Victoria, C. Stanghellini and J. I. Montero (2012). "Environmental and economic assessment of protected crops in four European scenarios." Journal of Cleaner Production 28(0): 45-55.		x				x
Torres, C. M., A. Antón and F. Castells (2014). Moving toward scientific LCA for farmers. Proceedings of the 9th International Conference on Life Cycle Assessment in the Agri-Food Sector. San Francisco: 1336-1433.		x				x
Troell M, Naylor RL, Metian M, et al. Does aquaculture add resilience to the global food system? Proc Natl Acad Sci 2014; 111: 13257–63.							x
Tsiropoulos, I., Faaij, A. P., Seabra, J. E., Lundquist, L., Schenker, U., Briois, J. F., & Patel, M. K. (2014). Life cycle assessment of sugarcane ethanol production in India in comparison to Brazil. The International Journal of Life Cycle Assessment, 19(5), 1049-1067.						x
Tubiello FN, Salvatore M, Rossi S, Ferrara A, Fitton N, Smith P. The FAOSTAT database of greenhouse gas emissions from agriculture. Environ Res Lett 2013; 8: 15009.							x
Tucker, G., C. Foster and J. Wiltshire (2010). Life Cycle Analysis and Carbon Footprinting with respect to Sustainability in the Agri-food sector. Oakville, The International Union of Food Science and Technology.		x
Tuomisto, H. L., C. D. Camillis, A. Leip, N. Pelletier, L. Nisini and P. Haastrup (2014). Carbon footprint calculator for European farms: preliminary results of the testing phase. Proceedings of the 9th International Conference on Life Cycle Assessment in the Agri-Food Sector. San Francisco: 1352-1359.		x
Tzilivakis, J., Warner, D. J., May, M., Lewis, K. A., & Jaggard, K. (2005). An assessment of the energy inputs and greenhouse gas emissions in sugar beet (Beta vulgaris) production in the UK. Agricultural Systems, 85(2), 101-119.						x
Uchida, S., & Hayashi, K. (2012). Comparative life cycle assessment of improved and conventional cultivation practices for energy crops in Japan. biomass and bioenergy, 36, 302-315.						x
Udo, H., Weiler, V., Modupeore, O., Viets, T., & Oosting, S. (2016). Intensification to reduce the carbon footprint of smallholder milk production: fact or fiction?. Outlook on Agriculture, 45(1), 33-38.						x
Usva, K., J. Nousiainen, H. Hyvärinen and Y. Virtanen (2012). LCAs for animal products pork, beef, milk and eggs in Finland. 8th International Conference on Life Cycle Assessment in the Agri-Food Sector (LCA Food 2012). Saint Malo, France. Rennes.		x
Utomo, B., Prawoto, A. A., Bonnet, S., Bangviwat, A., & Gheewala, S. H. (2016). Environmental performance of cocoa production from monoculture and agroforestry systems in Indonesia. Journal of Cleaner Production, 134, 583-591.						x
Vagnoni, E., Franca, A., Breedveld, L., Porqueddu, C., Ferrara, R., & Duce, P. (2015). Environmental performances of Sardinian dairy sheep production systems at different input levels. Science of the Total Environment, 502, 354-361.						x
Vamilson Prudêncio da Silva, Hayo van der Werf and Sebastião Roberto Soares (2010). LCA of French and Brazilian broiler poultry production system. Proceedings of the VII International Conference on Life Cycle Assessment in the Agri-Food Sector (LCA Food 2010). Bari, Italy.		x
van der Laan, M., Jumman, A., & Perret, S. R. (2015). Environmental benefits of improved water and nitrogen management in irrigated sugar cane: a combined crop modelling and life cycle assessment approach. Irrigation and Drainage, 64(2), 241-252.						x
van der Werf, H. M. (2004). Life Cycle Analysis of field production of fibre hemp, the effect of production practices on environmental impacts. Euphytica, 140(1-2), 13-23.						x
van der Werf, H. M. G., C. Kanyarushoki and M. S. Corson (2009). "An operational method for the evaluation of resource use and environmental impacts of dairy farms by life cycle assessment." Journal of Environmental Management 90(11): 3643-3652.		x				x
van der Werf, H. M., Petit, J., & Sanders, J. (2005). The environmental impacts of the production of concentrated feed: the case of pig feed in Bretagne. Agricultural Systems, 83(2), 153-177.						x
van Middelaar, C. E., P. B. M. Berentsen, M. A. Dolman and I. J. M. de Boer (2011). "Eco-efficiency in the production chain of Dutch semi-hard cheese." Livestock Science 139(1-2): 91-99.		x				x
van Rikxoort, H., Schroth, G., Läderach, P., & Rodríguez-Sánchez, B. (2014). Carbon footprints and carbon stocks reveal climate-friendly coffee production. Agronomy for sustainable development, 34(4), 887-897.						x
van Zanten, H. H. E., Bikker, P., Mollenhorst, H., Meerburg, B. G., & de Boer, I. J. M. (2015). Environmental impact of replacing soybean meal with rapeseed meal in diets of finishing pigs. animal, 9(11), 1866-1874.						x
Vázquez-Rowe, I., M. Moreira and G. Feijoo (2012). "Inclusion of discard assessment indicators in fisheries life cycle assessment studies. Expanding the use of fishery-specific impact categories." The International Journal of Life Cycle Assessment 17(5): 535-549.		x
Vázquez-Rowe, I., M. T. Moreira and G. Feijoo (2010). "Life cycle assessment of horse mackerel fisheries in Galicia (NW Spain): Comparative analysis of two major fishing methods." Fisheries Research 106(3): 517-527.		x
Vázquez-Rowe, I., M. T. Moreira and G. Feijoo (2011). "Life Cycle Assessment of fresh hake fillets captured by the Galician fleet in the Northern Stock." Fisheries Research 110(1): 128-135.		x
Vázquez-Rowe, I., P. Villanueva-Rey, J. Mallo, J. J. De la Cerda, M. T. Moreira and G. Feijoo (2013). "Carbon footprint of a multi-ingredient seafood product from a business-to-business perspective." Journal of Cleaner Production 44(0): 200-210.		x
Vázquez-Rowe, I., Rugani, B., & Benetto, E. (2013). Tapping carbon footprint variations in the European wine sector. Journal of Cleaner Production, 43, 146-155.						x
Vázquez-Rowe, I., Villanueva-Rey, P., Iribarren, D., Teresa Moreira, M., & Feijoo, G. (2012b). Joint life cycle assessment and data envelopment analysis of grape production for vinification in the Rías Baixas appellation (NW Spain). Journal of Cleaner Production, 27, 92-102.						x
Vázquez-Rowe, I., Villanueva-Rey, P., Moreira, M. T., & Feijoo, G. (2012a). Environmental analysis of Ribero wine from a timeline perspective: Harvest year matters when reporting environmental impacts. Journal of environmental management, 98, 73-83.						x
Vellinga, T., P. Gerber and C. Opio (2010). Greenhouse Gas Emissions from the Global Livestock Sector – Methodology for a Life Cycle Assessment Proceedings of the VII International Conference on Life Cycle Assessment in the Agri-Food Sector (LCA Food 2010). Bari, Italy.		x				x
Venkat, K. (2012). "Comparison of Twelve Organic and Conventional Farming Systems: A Life Cycle Greenhouse Gas Emissions Perspective." Journal of Sustainable Agriculture 36(6): 620-649.		x				x
Vergé, X. P. C., D. Maxime, J. A. Dyer, R. L. Desjardins, Y. Arcand and A. Vanderzaag (2013). "Carbon footprint of Canadian dairy products: Calculations and issues." Journal of Dairy Science 96(9): 6091-6104.		x				x
Vergé, X. P. C., J. A. Dyer, R. L. Desjardins and D. Worth (2008). "Greenhouse gas emissions from the Canadian beef industry." Agricultural Systems 98(2): 126-134.		x				x
Vergé, X. P. C., J. A. Dyer, R. L. Desjardins and D. Worth (2009). "Long-term trends in greenhouse gas emissions from the Canadian poultry industry." The Journal of Applied Poultry Research 18(2): 210-222.		x				x
Vermeulen, P. C. M., & van der Lans, C. J. M. (2011). Combined heat and power (CHP) as a possible method for reduction of the CO2 footprint of organic greenhouse horticulture. In: Dorais, M. & Bishop, S. D. (Eds.), First International Conference on Organic Greenhouse Horticulture. Bleiswijk, Netherlands, p. 61-68.						x
Veysset, P., M. Lherm and D. Bébin (2010). "Energy consumption, greenhouse gas emissions and economic performance assessments in French Charolais suckler cattle farms: Model-based analysis and forecasts." Agricultural Systems 103(1): 41-50.		x				x
Vieux, F., N. Darmon, D. Touazi and L.G. Soler. 2012. Greenhouse Gas Emissions of Self-Selected Individual Diets in France: Changing the Diet Structure or Consuming Less? Ecological Economics, 75:91-101.				x
Villanueva-Rey, P., Vázquez-Rowe, I., Moreira, M. T., & Feijoo, G. (2014). Comparative life cycle assessment in the wine sector: biodynamic vs. conventional viticulture activities in NW Spain. Journal of Cleaner Production, 65, 330-341.						x
Villman, S. (2008a). "climate declaration for oat berry." Retrieved 13/02/2015, from http://gryphon.environdec.com/data/files/6/8823/CD149se_matkorn_2012.pdf.		x
Villman, S. (2008b). "climate declaration for wheat berry." Retrieved 13/02/2015 from http://gryphon.environdec.com/data/files/6/8826/CD151se_Matvete_2012.pdf.		x
Villman, S. (2012a). "Climate declaration for Kungorsen pearled barley." Retrieved 13/02/2015, from http://gryphon.envirodec.com/data/files/6/8825/CD150_Pearled_Barley_2012.pdf.		x
Villman, S. (2012b). "Climate declaration for AXA Havreygryn (oatmeal)." Retrieved 13/02/2015, from http://gryphon.envirodec.com/data/files/6/8813/cd371se_lantmannen_havregyrn_storkok_2012.pdf.		x
Villman, S. (2012c). "climate declaration for Axa Oatmeal in bulk pack." Retrieved 13/02/2015, from http://gryphon.environdec.com/data/files/6/8813/cd371se_lantmannen_havregryn_storkok_2012.pdf.		x
Vinyes, E., Gasol, C. M., Asin, L., Alegre, S., & Muñoz, P. (2015). Life Cycle Assessment of multiyear peach production. Journal of Cleaner Production, 104, 68-79.						x
Virtanen, Y., S. Kurppa, M. Saarinen, J.-M. Katajajuuri, K. Usva, I. Mäenpää, J. Mäkelä, J. Grönroos and A. Nissinen (2011). "Carbon footprint of food – approaches from national input–output statistics and a LCA of a food portion." Journal of Cleaner Production 19(16): 1849-1856.		x
Voutilainen, P., Tuhkanen, H. R., Katajajuuri, J. M., Nousiainen, J., Honkasalo, N. (2003). Emmental Sinileima-juuston tuotantoketjun ymparistovaikutukset ja parannusmahdollisuudet (Environmental Impacts and Improvement Possibilities of Emmental Blue-Label Cheese). Publications of Agrifood Research Finland, 35. Agrifood Research Finland, Jokioinen.						x
Wallman, M., C. Cederberg and U. Sonesson (2011). Life Cycle Assessment of Swedish Lamb Production. SIK-rapport Nr 831 2011. Göteborg, SIK.		x				x
Wang, C., Li, X., Gong, T., & Zhang, H. (2014). Life cycle assessment of wheat-maize rotation system emphasizing high crop yield and high resource use efficiency in Quzhou County. Journal of Cleaner Production, 68, 56-63.						x
Wang, M., Xia, X., Zhang, Q., & Liu, J. (2010). Life cycle assessment of a rice production system in Taihu region, China. International Journal of Sustainable Development & World Ecology, 17(2), 157-161.						x
Wang, W., & Dalal, R. C. (2015). Nitrogen management is the key for low-emission wheat production in Australia: A life cycle perspective. European Journal of Agronomy, 66, 74-82.						x
Wang, X., Kristensen, T., Mogensen, L., Knudsen, M. T., & Wang, X. (2016a). Greenhouse gas emissions and land use from confinement dairy farms in the Guanzhong plain of China–using a life cycle assessment approach. Journal of Cleaner Production, 113, 577-586.						x
Wang, Z. B., Zhang, H. L., Lu, X. H., Wang, M., Chu, Q. Q., Wen, X. Y., & Chen, F. (2016b). Lowering carbon footprint of winter wheat by improving management practices in North China Plain. Journal of Cleaner Production, 112, 149-157.						x
Warner, D., J. Tzilivakis and K. Lewis (2005). Sustainability of UK Strawberry Crop : Final report to Defra for Research Project HH3606. London, Department for Environment, Food and Rural Affairs		x				x
Weiler, V., Udo, H. M., Viets, T., Crane, T. A., & De Boer, I. J. (2014). Handling multi-functionality of livestock in a life cycle assessment: the case of smallholder dairying in Kenya. Current Opinion in Environmental Sustainability, 8, 29-38.						x
Weiss, F. and A. Leip. 2012. Greenhouse Gas Emissions from the EU Livestock Sector: A Life Cycle Assessment Carried out with the CAPRI Model. Agriculture, Ecosystems and Environment, 149:124-134.				x
Wells, C. (2001). Total Energy Indicators of Agricultural Sustainability: Dairy Farming Case Study, Ministry of Agriculture and Forestry, Wellington.						x
Wettstein, S., Stucki, M., Meier, M., Schumacher, P., Buchli, J., & Im Auftrag des Bundesamtes für Umwelt, B. A. F. U. (2016). Ökobilanz von Schweizer Wein aus ÖLN-und biologischer Produktion. Bundesamt für Umwelt BAFU, Switzerland.						x
White, R. R., Brady, M., Capper, J. L., & Johnson, K. A. (2014). Optimizing diet and pasture management to improve sustainability of US beef production. Agricultural Systems, 130, 1-12.						x
White, R. R., Brady, M., Capper, J. L., McNamara, J. P., & Johnson, K. A. (2015). Cow–calf reproductive, genetic, and nutritional management to improve the sustainability of whole beef production systems. Journal of animal science, 93(6), 3197-3211.						x
Widheden, A., Strömberg, K., Andersson, K., Ahlmén, K. (2001). LCA Kyckling. (LCA Chicken). CIT Ekologik AB and Ciconia AB, Sweden.						x
Widi, T. S. M., Udo, H. M. J., Oldenbroek, K., Budisatria, I. G. S., Baliarti, E., Viets, T. C., & van der Zijpp, A. J. (2015). Is cross-breeding of cattle beneficial for the environment? The case of mixed farming systems in Central Java, Indonesia. Animal Genetic Resources/Ressources génétiques animales/Recursos genéticos animales, 57, 1-13.						x
Wiedemann, S. and M. Yan (2014). Livestock meat processing: inventory data and methods for handling co-production for major livestock species and meat products. Proceedings of the 9th International Conference on Life Cycle Assessment in the Agri-Food Sector. San Francisco: 1512-1520.		x				x
Wiedemann, S. G. and E. J. McGahan (2011). Environmental assessment of an egg production supply chain using life cycle assessment, final report, Australian Egg Corporation Limited.		x				x
Wiedemann, S. G., Ledgard, S. F., Henry, B. K., Yan, M. J., Mao, N., & Russell, S. J. (2015a). Application of life cycle assessment to sheep production systems: investigating co-production of wool and meat using case studies from major global producers. The International Journal of Life Cycle Assessment, 20(4), 463-476.						x
Wiedemann, S., E. McGahan and G. Poad (2012). Using Life Cycle Assesment to quantify the environmetal impact of chicken meat production. Toowoomba, FSA consulting for RIRDC.		x				x
Wiedemann, S., E. McGahan, S. Grist and T. Grant (2010). Environmental Assessment of Two Pork Supply Chains Using Life Cycle Assessment. RIRDC Publication No. 09/176. canberra, Rural Industries Research and Development Corporation.		x				x
Wiedemann, S., McGahan, E., Murphy, C., Yan, M. J., Henry, B., Thoma, G., & Ledgard, S. (2015b). Environmental impacts and resource use of Australian beef and lamb exported to the USA determined using life cycle assessment. Journal of Cleaner Production, 94, 67-75.						x
Wilfart, A. D., J. Duchene, J. Barbie, H. M. G. Van der Werf, M. S. Corson and J. Aubin (2010). Using LCA in a forecasting method for reducing environmental impact of dairy farms. Proceedings of the VII International Conference on Life Cycle Assessment in the Agri-Food Sector (LCA Food 2010). Bari, Italy.		x				x
Wilkes, A., Wang, S. (2009). GHG Emissions from Intensive and Extensive Dairy Production in Drylands: case studies from Inner Mongolia, China. Drynet Report.						x
Williams, A. G., E. Audsley and D. L. Sandars (2006). Determining the environmental burdens and resource use in the production of agricultural and horticultural commodities. Defra project report IS0205. Bedford, Cranfield and DEFRA.		x	x
Williams, A., E. Audsley and D. Sandars (2010). "Environmental burdens of producing bread wheat, oilseed rape and potatoes in England and Wales using simulation and system modelling." The International Journal of Life Cycle Assessment 15(8): 855-868.		x				x
Williams, A., E. Audsley and D. Sandars (2012). A systems-LCA model of the stratified UK sheep industry. 8th International Conference on LCA in the Agri-food Sector. Michael S Corson and H. M. G. vanderWerf. Saint Malo France, INRA.		x
Williams, A., E. Audsley, et al. (2010). "Environmental burdens of producing bread wheat, oilseed rape and potatoes in England and Wales using simulation and system modelling." The International Journal of Life Cycle Assessment 15(8): 855-868.		x				x
Williams, A., E. Pell, J. Webb, E. Moorhouse and E. Audsley (2008). Strawberry and tomato production for the UK compared between the UK and Spain. 6th International Conference on Life Cycle Assessment in the Agri-Food Sector. Zurich, Switzerland.		x				x
Williams, AG, Pell, E, Webb, J, Tribe, E, Evans, D, Moorhouse, E and P Watkiss. 2009. Comparative life cycle assessment of food commodities procured for UK consumption through a diversity of supply chains. Final Report to Defra on Project FO0103.			x
Wilson, G. R. and M. J. Edwards (2008). Native wildlife on rangelands to minimize methane and producel ower-emission meat: kangaroos versus livestock. Policy Perspective Canberra, Australian Wildlife Services, Australia.		x
Wiltshire, J., Wynn, S., Clarke, J., Chambers, B., Cottrill, B., Drakes, D., ... & Foster, C. (2009). Scenario building to test and inform the development of a BSI method for assessing greenhouse gas emissions from food. Defra, London.						x
Winkler, T., Schopf, K., Aschemann, R., & Winiwarter, W. (2016). From Farm to Fork-A Life Cycle Assessment of Fresh Austrian Pork. Journal of Cleaner Production 116, 80-89.						x
Winther, U., F. Ziegler, E. S. Hognes, A. Emanuelsson, V. Sund and H. Ellingsen (2009). Carbon footprint and energy use of Norwiegen seafood products. Trondhiem, SINTEF Fisheries and Aquaculture.		x
Wongwai, C., Mungcharoen, T., & Tongpool, R. (2014). Environmental Mitigation Possibility via Organic Farming: Lettuce Case Study. International Journal of Environmental Science and Development, 5(5), 426-430.						x
Yan, M. J., J. Humphreys and N. M. Holden (2013). "Life cycle assessment of milk production from commercial dairy farms: The influence of management tactics." Journal of Dairy Science 96(7): 4112-4124.		x				x
Yan, M., Cheng, K., Luo, T., & Pan, G. (2014). Carbon footprint of crop production and the significance for greenhouse gas reduction in the agriculture sector of China. In Assessment of Carbon Footprint in Different Industrial Sectors, Volume 1 (p. 247-264). Springer Singapore.						x
Yan, M., Cheng, K., Luo, T., Yan, Y., Pan, G., & Rees, R. M. (2015a). Carbon footprint of grain crop production in China–based on farm survey data. Journal of Cleaner Production, 104, 130-138.						x
Yan, M., Cheng, K., Yue, Q., Yan, Y., Rees, R. M., & Pan, G. (2016). Farm and product carbon footprints of China’s fruit production—life cycle inventory of representative orchards of five major fruits. Environmental Science and Pollution Research, 23(5), 4681-4691.						x
Yan, M., Luo, T., Bian, R., Cheng, K., Pan, G., & Rees, R. (2015b). A comparative study on carbon footprint of rice production between household and aggregated farms from Jiangxi, China. Environmental monitoring and assessment, 187(6), 1-13.						x
Yang, Q., & Chen, G. Q. (2013). Greenhouse gas emissions of corn–ethanol production in China. Ecological Modelling, 252, 176-184.						x
Yang, X., Gao, W., Zhang, M., Chen, Y., & Sui, P. (2014). Reducing agricultural carbon footprint through diversified crop rotation systems in the North China Plain. Journal of Cleaner Production, 76, 131-139.						x
Yee, K. F., Tan, K. T., Abdullah, A. Z., & Lee, K. T. (2009). Life cycle assessment of palm biodiesel: revealing facts and benefits for sustainability. Applied Energy, 86, S189-S196.						x
Yoshikawa, N., K. Amano and K. Shimada (2008). Evaluation of Environmental Loads Related to Fruit and Vegetable Consumption Using the Hybrid LCA Method: Japanese Case Study. Life Cycle Assessment VIII September 30-October 2, . Seattle, Washington.		x
Yousefi, M., Khoramivafa, M., & Mondani, F. (2014). Integrated evaluation of energy use, greenhouse gas emissions and global warming potential for sugar beet (Beta vulgaris) agroecosystems in Iran. Atmospheric Environment, 92, 501-505.						x
Yusoff, S., Hansen, S. (2007). Feasibility study of performing an life cycle assessment on crude palm oil production in Malaysia (9 pp). The International Journal of Life Cycle Assessment, 12(1), 50-58.						x
Yuttitham, M., Gheewala, S. H., & Chidthaisong, A. (2011). Carbon footprint of sugar produced from sugarcane in eastern Thailand. Journal of Cleaner Production, 19(17), 2119-2127.						x
Zaher, U., Higgins, S., & Carpenter-Boggs, L. (2016). Interactive life cycle assessment framework to evaluate agricultural impacts and benchmark emission reduction credits from organic management. Journal of Cleaner Production, 115, 182-190.						x
Zehetmeier, M., M. Gandorfer, H. Hoffmann, U. K. Müller, I. J. M. de Boer and A. Heißenhuber (2014). "The impact of uncertainties on predicted greenhouse gas emissions of dairy cow production systems." Journal of Cleaner Production 73(0): 116-124.		x				x
ZEUS (2011). "Environmental Product Declaration for 1 kg of kiwifruit (inclusive of peel) eaten by the consumers,Registration Number UN CPC 01342, Rev. 1, Approval date 2012.01.03, valid 3 years.". Retrieved 03/05/2015, from http://gryphon.environdec.com/data/files/6/8398/epd310_v1.pdf.		x				x
Ziegler, F. (2002). Environmental assessment of a Swedish,frozen cod product with a life-cycle perspective: A data report. SIK report 696. Goteborg: SIK		x
Ziegler, F. and D. Valentinsson (2008). "Environmental life cycle assessment of Norway lobster (Nephrops norvegicus) caught along the Swedish west coast by creels and conventional trawls—LCA methodology with case study." The International Journal of Life Cycle Assessment 13(6): 487-497.		x
Ziegler, F. J. L., A. Eichelsheim, A. Emanuelsson, V. Flysjo, M. Ndiaye and M. Thrane. (2009). Life cycle assessment of southern pink shrimp products from Senegal - An environmental comparison between artisanal fisheries in the Casamance region and a trawl fishery based in Dakar Fisheries and Aquaculture Circular No. 1044. Rome, FAO		x
Ziegler, F., (2008). Fish from Norway or New Zeal and on Swedish plates? Climate change emissions of three seafood production chains from the sea to the table Contract work done for Findus, in: Sonesson, U., J. Davis, F. Ziegler. Food production and emissions of greenhouse gases,SIK Report 802, Göteborg, 2010.		x
Ziegler, F., A. Emanuelsson, J. L. Eichelsheim, A. Flysjö, V. Ndiaye and M. Thrane (2011). "Extended Life Cycle Assessment of Southern Pink Shrimp Products Originating in Senegalese Artisanal and Industrial Fisheries for Export to Europe." Journal of Industrial Ecology 15(4): 527-538.		x
Ziegler, F., P. Nilsson, B. Mattsson and Y. Walther (2003). "Life Cycle assessment of frozen cod fillets including fishery-specific environmental impacts." The International Journal of Life Cycle Assessment 8(1): 39-47.		x
Zygouras, G., Kornaros, M., & Angelopoulos, K. (2005). Life cycle assessment (LCA) as a tool for assessing the environmental performance of flour production in Greece. Proceedings of the 9th International Conference on Environmental Science and Technology, Rhodes Island, Greece, 1-3: A1716-A1721.						x
